# Supplementary material for: Head-to-head preclinical treatment design prioritizes promising therapies for neurofibromatosis type 1 optic glioma clinical translation
Source: Neurooncol Adv. 2025 Oct 4;7(1):vdaf215. doi: 10.1093/noajnl/vdaf215 (PMC12768503; doi:10.1093/noajnl/vdaf215)
Supplement: vdaf215_Supplementary_Data [file vdaf215_supplementary_data.zip]

Archive with 4 entries (4 files):
- NOA-D-25-00333R1_Supplementary Materials- Clean.docx
- NOA-D-25-00333R1_Supplementary Table 2.docx
- NOA-D-25-00333R1_Supplementary Table 3.xlsx
- NOA-D-25-00333R2_Supplementary Table 1.docx
