# Supplementary material for: Head-to-head preclinical treatment design prioritizes promising therapies for neurofibromatosis type 1 optic glioma clinical translation
Source: Neurooncol Adv. 2025 Oct 4;7(1):vdaf215. doi: 10.1093/noajnl/vdaf215 (PMC12768503; doi:10.1093/noajnl/vdaf215)
Supplement: vdaf215_Supplementary_Data [file vdaf215_supplementary_data.zip › NOA-D-25-00333R1_Supplementary Table 3.xlsx]

## Sheet: DEG_Astrocyte
Gene	p_val	avg_log2FC	pct.1	pct.2	p_val_adj
Pcdh15	4.50876e-165	7.56624	0.813	0.006	1.45565e-160
Sox10	8.3163e-148	5.81048	0.773	0.016	2.68492e-143
Nxph1	7.30127e-145	7.41127	0.753	0.008	2.35722e-140
Matn4	4.20272e-140	6.18776	0.739	0.01	1.35685e-135
Neu4	1.28244e-133	5.66361	0.72	0.008	4.14036e-129
C1ql1	4.75242e-128	7.97447	0.697	0.012	1.53432e-123
Dscam	1.34184e-126	6.45021	0.7	0.016	4.33214e-122
Adarb2	2.08439e-116	6.5082	0.662	0.01	6.72945e-112
Lrrtm4	2.31104e-116	7.88566	0.653	0.004	7.4612e-112
Snx22	1.64809e-101	6.17772	0.602	0.008	5.32087e-97
Cntn4	4.75769e-101	6.62519	0.602	0.012	1.53602e-96
Tubb3	6.80979e-100	5.52185	0.607	0.019	2.19854e-95
Gjc3	8.89244e-100	4.81385	0.61	0.016	2.87092e-95
Vxn	1.34079e-97	6.09005	0.586	0.006	4.32873e-93
Plpp4	1.13296e-92	7.5783	0.561	0.006	3.65776e-88
Sntg1	2.52605e-92	5.91796	0.574	0.016	8.15535e-88
2025-03-01	2.05689e-89	5.25543	0.568	0.019	6.64066e-85
Ascl1	6.85228e-87	6.38933	0.538	0.004	2.21226e-82
Ifitm10	8.2135e-86	5.13193	0.552	0.019	2.65173e-81
Eef1a2	6.96248e-80	5.12494	0.524	0.016	2.24784e-75
Inava	4.2171e-75	5.36053	0.488	0.008	1.36149e-70
Brinp1	1.25143e-74	5.25227	0.493	0.012	4.04025e-70
Gpr17	3.45522e-72	10.1459	0.464	0	1.11552e-67
C1ql2	9.02896e-72	7.22199	0.467	0.004	2.915e-67
Lims2	6.91611e-70	6.71796	0.462	0.006	2.23287e-65
Dscaml1	6.90973e-68	5.50525	0.462	0.01	2.23081e-63
Rims1	1.49079e-67	5.23288	0.461	0.012	4.81302e-63
Kcnip1	1.49102e-65	4.51176	0.454	0.012	4.81376e-61

## Sheet: DEG_B cell
Gene	p_val	avg_log2FC	pct.1	pct.2	p_val_adj
Cntn1	9.30313e-157	8.77987	0.871	0.01	3.00351e-152
Scrg1	1.013e-146	9.88769	0.837	0.005	3.27046e-142
Rtn1	3.13445e-144	7.62275	0.833	0.008	1.01196e-139
Gpr37l1	1.3306e-140	10.437	0.816	0.003	4.29585e-136
Pdgfra	2.73797e-138	8.21479	0.812	0.01	8.83955e-134
Luzp2	4.60344e-138	8.24069	0.811	0.013	1.48622e-133
Nrxn3	5.3316e-138	7.91279	0.813	0.015	1.72131e-133
Pcdh15	1.12621e-137	7.42945	0.813	0.015	3.63596e-133
Nav3	3.74147e-134	8.30459	0.798	0.008	1.20793e-129
Kcnd2	5.58169e-134	7.79314	0.8	0.018	1.80205e-129
Vcan	1.15166e-132	7.40952	0.795	0.01	3.71815e-128
Ctnnd2	3.13082e-129	7.61064	0.782	0.013	1.01078e-124
Fxyd6	1.44437e-127	8.26285	0.774	0.008	4.66316e-123
Atp1a2	1.85746e-127	6.51703	0.781	0.015	5.99681e-123
Sox10	5.11822e-126	7.07865	0.773	0.018	1.65242e-121
Cacng4	1.20063e-125	8.07078	0.767	0.008	3.87623e-121
Olfm2	1.47777e-124	8.31921	0.762	0.005	4.77097e-120
Olig2	2.13978e-124	7.65646	0.764	0.01	6.90828e-120
Nxph1	1.34128e-120	6.90344	0.753	0.008	4.33032e-116
Gria4	2.54867e-120	7.57866	0.75	0.01	8.22837e-116
Bcan	3.18681e-120	10.3624	0.744	0.003	1.02886e-115
Matn4	5.33432e-119	9.25659	0.739	0.003	1.72219e-114
Sulf2	1.42428e-118	8.44988	0.739	0.005	4.59828e-114
Mdga2	3.62357e-118	7.96085	0.741	0.01	1.16987e-113
Csmd3	1.49825e-117	7.29389	0.742	0.013	4.8371e-113
Brinp3	3.87898e-117	6.53671	0.744	0.013	1.25233e-112
Grid2	4.89221e-117	7.54992	0.739	0.013	1.57945e-112
Mmp16	1.42746e-116	7.30293	0.737	0.01	4.60854e-112
Sox6	4.9893e-115	6.8243	0.734	0.015	1.6108e-110
Gap43	9.45843e-114	6.15728	0.732	0.013	3.05365e-109
Stmn3	1.42355e-113	7.10638	0.726	0.015	4.59593e-109
Sgcd	1.11441e-112	8.52637	0.717	0.003	3.59787e-108
Neu4	1.9282e-112	7.35784	0.72	0.008	6.22521e-108
Ly6h	2.64793e-110	9.00267	0.707	0.005	8.54883e-106
Adgrl3	1.64955e-109	7.18458	0.71	0.013	5.32558e-105
Npas3	1.68541e-109	8.21952	0.705	0.005	5.44136e-105
Sox2ot	2.5574e-109	6.61627	0.714	0.015	8.25658e-105
Ntrk2	2.04555e-108	6.60088	0.707	0.01	6.60406e-104
C1ql1	4.44898e-108	10.1658	0.697	0.003	1.43635e-103
Sdc3	8.90007e-107	7.20038	0.7	0.015	2.87339e-102
Gpc5	2.71302e-106	7.56913	0.697	0.013	8.759e-102
Dmd	3.4838e-106	6.7933	0.7	0.015	1.12474e-101
Erbb4	4.70793e-105	7.37475	0.692	0.013	1.51996e-100
Ncald	1.29991e-103	6.17494	0.692	0.015	4.19676e-99
Phyhipl	1.92334e-103	9.27295	0.678	0.003	6.2095e-99
Slc35f1	8.057e-103	6.86364	0.685	0.013	2.6012e-98
Meg3	1.6748e-101	7.69036	0.674	0.005	5.40709e-97
Ctxn1	2.25443e-101	7.42214	0.674	0.008	7.27844e-97
Gria2	7.92612e-101	7.19287	0.673	0.008	2.55895e-96
Lrp1	2.24883e-99	7.31284	0.668	0.013	7.26036e-95
Cspg4	2.18473e-96	10.2305	0.647	0	7.05341e-92
Adarb2	3.25739e-96	6.64355	0.662	0.018	1.05165e-91
Lrrtm4	7.97354e-96	7.05107	0.653	0.008	2.57426e-91
Fam155a	7.3445e-93	6.19544	0.647	0.018	2.37117e-88
Spon1	9.40588e-93	7.20333	0.638	0.008	3.03669e-88
Fermt2	3.41642e-90	8.10675	0.622	0.003	1.10299e-85
Tmem100	1.04656e-89	7.24571	0.624	0.008	3.37882e-85
Mtss2	1.31193e-89	7.11492	0.624	0.008	4.23557e-85
Ntm	1.45206e-89	6.35802	0.624	0.005	4.68798e-85
Kcnip3	6.14533e-88	9.89667	0.609	0	1.98402e-83
Nav1	1.8263e-87	9.8302	0.607	0	5.89622e-83
Npdc1	2.5091e-87	4.85287	0.632	0.018	8.10063e-83
Tceal3	3.03307e-87	5.11906	0.629	0.015	9.79225e-83
Gjc3	8.2522e-87	7.18083	0.61	0.005	2.66422e-82
Cadm4	1.3243e-86	5.80631	0.621	0.018	4.27549e-82
Cntn4	6.18306e-86	8.82486	0.602	0.003	1.9962e-81
Ptprt	1.30049e-85	7.45323	0.605	0.008	4.19863e-81
F3	2.36519e-85	6.35775	0.61	0.013	7.63602e-81
Snx22	4.09047e-85	7.1141	0.602	0.005	1.32061e-80
Nrcam	7.21782e-85	6.29435	0.61	0.018	2.33027e-80
Tafa1	8.89591e-85	8.27902	0.599	0.005	2.87205e-80
Tubb3	1.29993e-84	6.53359	0.607	0.015	4.19683e-80
Nsg1	3.973e-84	6.62077	0.602	0.01	1.28268e-79
Dpp6	4.00511e-83	9.92545	0.586	0	1.29305e-78
Lrrtm3	5.34353e-82	8.0251	0.584	0.003	1.72516e-77
Vxn	9.15214e-82	7.29498	0.586	0.005	2.95477e-77
Megf11	1.47133e-81	8.06457	0.582	0.003	4.75018e-77
Nrxn2	5.6163e-81	5.86647	0.593	0.013	1.81322e-76
Tspan6	8.4633e-81	6.74259	0.582	0.005	2.73238e-76
Dclk1	1.3449e-80	6.88432	0.581	0.005	4.34202e-76
Sntg1	6.08513e-80	8.29482	0.574	0.003	1.96458e-75
Pou3f1	8.34459e-80	10.0305	0.57	0	2.69405e-75
Cav2	1.8215e-79	7.73772	0.573	0.005	5.88073e-75
Rbfox1	2.85502e-79	6.72587	0.582	0.015	9.21745e-75
Dpysl3	6.85332e-79	7.24045	0.57	0.003	2.2126e-74
Plpp4	7.002e-78	9.5192	0.561	0	2.2606e-73
Ppp2r2b	8.37512e-78	8.4442	0.563	0.003	2.70391e-73
Wscd1	1.43176e-77	5.53251	0.575	0.01	4.62244e-73
Chadl	1.92884e-77	9.46314	0.559	0	6.22725e-73
Ank2	2.31834e-76	5.93711	0.572	0.015	7.48477e-72
Mdk	1.68723e-75	6.23632	0.565	0.015	5.44723e-71
Mageh1	5.98008e-75	6.25113	0.558	0.01	1.93067e-70
Ifitm10	1.13179e-74	7.5142	0.552	0.008	3.65397e-70
Gria3	1.47572e-74	6.13304	0.557	0.01	4.76436e-70
Htra1	1.5501e-74	7.16147	0.552	0.008	5.00449e-70
Camk1	1.99208e-74	6.13193	0.56	0.018	6.43144e-70
Negr1	1.20568e-73	6.6571	0.55	0.008	3.89254e-69
Mmp15	1.30994e-73	7.13901	0.547	0.008	4.22914e-69
Dcc	1.41929e-73	6.94075	0.552	0.013	4.58219e-69
Ascl1	1.71084e-72	7.48955	0.538	0.003	5.52346e-68
Serpina3n	5.05513e-72	7.2501	0.544	0.01	1.63205e-67
Rhoc	5.83121e-72	6.58127	0.542	0.01	1.88261e-67
Ralyl	3.44316e-71	7.9595	0.532	0.005	1.11162e-66
Dbx2	4.33826e-71	7.51657	0.53	0.003	1.40061e-66
Phactr3	5.15494e-71	7.67411	0.53	0.003	1.66427e-66
Dpyd	7.48545e-71	7.10213	0.532	0.005	2.41668e-66
Fgf12	6.14602e-70	8.77318	0.522	0.003	1.98424e-65
Eef1a2	3.30406e-69	6.62049	0.524	0.005	1.06672e-64
Macrod2	4.65501e-69	5.88876	0.537	0.018	1.50287e-64
Sh3d19	5.22987e-69	7.84863	0.519	0.003	1.68846e-64
Hepacam	9.29628e-69	6.94313	0.521	0.005	3.0013e-64
Omg	3.83611e-68	6.90545	0.518	0.005	1.23849e-63
Ednrb	3.8788e-68	6.91747	0.518	0.005	1.25227e-63
Mmd2	6.30259e-68	5.88555	0.517	0.005	2.03479e-63
Pid1	1.01491e-67	5.08855	0.533	0.018	3.27663e-63
Gm4876	1.74683e-67	6.30123	0.52	0.01	5.63964e-63
Armh4	1.81028e-67	8.69467	0.509	0.003	5.8445e-63
Ccser1	2.26364e-67	6.26342	0.523	0.015	7.30815e-63
G0s2	4.93233e-67	9.70493	0.505	0	1.5924e-62
Khdrbs3	1.31447e-66	6.29561	0.512	0.005	4.24376e-62
Pkia	2.00315e-66	6.91976	0.507	0.003	6.46718e-62
Gpt2	2.37793e-66	4.63539	0.524	0.013	7.67715e-62
Enho	4.00732e-66	5.12104	0.516	0.01	1.29376e-61
Slc6a1	8.1774e-66	7.55678	0.502	0.003	2.64007e-61
Dner	9.22844e-66	7.79491	0.501	0.003	2.9794e-61
Sh3bp4	1.47538e-65	9.44004	0.497	0	4.76326e-61
Robo1	7.10157e-65	5.83557	0.512	0.013	2.29274e-60
Brinp1	9.25511e-65	9.36158	0.493	0	2.98801e-60
Podxl2	9.25511e-65	9.16147	0.493	0	2.98801e-60
Sash1	1.44005e-64	5.40388	0.512	0.015	4.6492e-60
Pcdh10	1.65922e-64	6.21519	0.499	0.005	5.35679e-60
Lrrn1	2.53298e-64	8.16143	0.493	0.003	8.17773e-60
Mir99ahg	3.98649e-64	4.8933	0.514	0.015	1.28704e-59
Zfpm2	5.7357e-64	9.36264	0.488	0	1.85177e-59
Inava	7.76443e-64	9.14404	0.488	0	2.50674e-59
Cdh20	3.81575e-63	6.68701	0.494	0.008	1.23192e-58
Cp	4.74462e-63	9.22818	0.483	0	1.5318e-58
Ptprk	8.03366e-63	5.08798	0.508	0.018	2.59367e-58
Atp6v0e2	9.21509e-63	6.22099	0.491	0.005	2.97509e-58
Igsf21	9.65821e-63	7.37943	0.485	0.003	3.11815e-58
Ndn	1.2606e-62	7.18002	0.487	0.005	4.06986e-58
Cdo1	1.31489e-62	6.70017	0.488	0.005	4.24513e-58
Prkg1	1.88736e-62	6.83107	0.488	0.005	6.09335e-58
Magi1	3.4169e-62	5.15043	0.503	0.015	1.10314e-57
Fgf14	8.51496e-62	7.84145	0.482	0.005	2.74905e-57
Ntrk3	2.29933e-61	9.27471	0.474	0	7.42338e-57
6330403K07Rik	3.71671e-61	5.62431	0.493	0.015	1.19994e-56
Grik2	4.86222e-61	4.83423	0.501	0.018	1.56977e-56
Olfm1	5.11455e-61	5.40559	0.493	0.018	1.65123e-56
Sox8	7.76162e-61	5.84012	0.491	0.018	2.50584e-56
Nmnat2	1.07567e-60	6.82822	0.478	0.005	3.47281e-56
Scg3	1.50902e-60	5.49006	0.488	0.013	4.87188e-56
Peg3	1.60338e-60	5.79078	0.488	0.015	5.1765e-56
Pcdh17	1.81603e-60	9.17022	0.469	0	5.86306e-56
C4b	1.93253e-60	6.60877	0.478	0.008	6.23918e-56
Pdzrn4	1.95571e-60	7.07007	0.475	0.005	6.314e-56
Cdh13	1.21695e-59	6.89461	0.471	0.005	3.92891e-55
Gpr17	1.4116e-59	9.8314	0.464	0	4.55736e-55
C1ql2	1.42179e-59	7.61658	0.467	0.003	4.59026e-55
Kcnma1	1.49908e-59	7.22831	0.47	0.005	4.83979e-55
Cyp2j6	2.14343e-59	6.93544	0.467	0.003	6.92007e-55
Nfasc	4.81513e-59	6.15519	0.475	0.01	1.55456e-54
Jam2	5.21649e-59	5.41512	0.479	0.013	1.68414e-54
Creb5	8.08345e-59	9.24471	0.459	0	2.60974e-54
Lims2	1.02233e-58	8.14405	0.462	0.003	3.30059e-54
Jam3	1.44749e-58	6.03977	0.471	0.01	4.67323e-54
Arxes2	1.72732e-58	4.94482	0.475	0.013	5.57665e-54
Tcaf1	3.18163e-58	6.25081	0.467	0.008	1.02719e-53
Syn2	3.78472e-58	5.91152	0.468	0.008	1.2219e-53
Rims1	3.84002e-58	6.24457	0.461	0.003	1.23975e-53
Slc1a1	4.57568e-58	9.04098	0.455	0	1.47726e-53
Cdh10	7.90381e-58	5.74871	0.471	0.013	2.55174e-53
Tafa5	1.56756e-57	4.51242	0.474	0.013	5.06088e-53
Cttnbp2	2.29688e-57	4.90822	0.466	0.008	7.41548e-53
Cald1	6.50063e-57	5.94502	0.462	0.01	2.09873e-52
Bricd5	1.46149e-56	7.1194	0.451	0.003	4.71842e-52
Pcdh11x	3.17131e-56	6.98052	0.451	0.005	1.02386e-51
Csmd2	4.28081e-56	5.75909	0.456	0.008	1.38206e-51
Dscaml1	1.00791e-55	5.37517	0.462	0.013	3.25405e-51
Rhoj	1.64638e-55	5.48401	0.453	0.008	5.31534e-51
Kcnip1	4.6343e-55	5.49347	0.454	0.013	1.49619e-50
Rhobtb3	6.36499e-55	4.94066	0.451	0.008	2.05494e-50
Nsg2	1.34656e-54	5.22214	0.458	0.018	4.34738e-50

## Sheet: DEG_DC
Gene	p_val	avg_log2FC	pct.1	pct.2	p_val_adj
Gpr37l1	7.84006e-176	7.43916	0.816	0.008	2.53116e-171
Pdgfra	5.42674e-175	8.69416	0.812	0.008	1.75202e-170
Vcan	3.89004e-168	7.84085	0.795	0.013	1.2559e-163
Gng3	7.62274e-165	7.11979	0.788	0.015	2.461e-160
Cacng4	3.45325e-160	9.93237	0.767	0.004	1.11488e-155
Fxyd6	5.92102e-160	7.45565	0.774	0.017	1.9116e-155
Olig2	3.50329e-158	8.02174	0.764	0.006	1.13104e-153
Olfm2	1.37031e-157	8.53732	0.762	0.01	4.42403e-153
Nxph1	1.49745e-153	7.65838	0.753	0.008	4.83453e-149
Dlgap1	1.35384e-152	6.40676	0.758	0.017	4.37086e-148
Bcan	5.29315e-151	7.89154	0.744	0.01	1.70889e-146
Brinp3	2.94505e-150	7.54368	0.744	0.013	9.5081e-146
Matn4	4.93658e-150	7.76353	0.739	0.004	1.59377e-145
Gpm6a	4.53792e-149	8.54412	0.736	0.008	1.46507e-144
Sox6	4.73088e-147	7.72713	0.734	0.017	1.52737e-142
Atp1b2	8.82359e-147	7.35164	0.735	0.017	2.8487e-142
Mmp16	4.66184e-146	6.64238	0.737	0.019	1.50508e-141
Gap43	1.53263e-145	6.70763	0.732	0.012	4.94809e-141
Neu4	6.06485e-143	7.45085	0.72	0.008	1.95804e-138
Stmn3	4.12746e-142	6.1029	0.726	0.017	1.33255e-137
Rgcc	3.81696e-141	6.85414	0.718	0.013	1.23231e-136
C1ql1	1.39907e-137	10.1953	0.697	0.002	4.51689e-133
Grm5	5.79768e-136	9.10873	0.693	0.004	1.87178e-131
Dmd	5.32289e-135	7.07852	0.7	0.019	1.71849e-130
Dscam	6.57596e-135	6.60718	0.7	0.017	2.12305e-130
Slc35f1	2.88628e-130	6.51862	0.685	0.013	9.31836e-126
Gria2	2.11713e-128	7.36765	0.673	0.01	6.83515e-124
Meg3	5.15508e-127	6.59376	0.674	0.013	1.66432e-122
Sema3d	1.83367e-124	6.45804	0.665	0.013	5.92001e-120
Cspg4	7.34534e-122	8.54057	0.647	0.006	2.37144e-117
Lrrtm4	4.56813e-121	7.09265	0.653	0.015	1.47482e-116
Spon1	4.81951e-117	6.48707	0.638	0.012	1.55598e-112
Tmem100	2.69664e-115	8.02587	0.624	0.006	8.70611e-111
Ntm	1.51916e-114	7.7397	0.624	0.01	4.90462e-110
Gm1673	4.4071e-113	5.58139	0.631	0.017	1.42283e-108
Npdc1	1.19982e-112	5.51352	0.632	0.019	3.87361e-108
Pcdh7	1.55733e-112	6.7918	0.624	0.019	5.02783e-108
F3	8.86058e-112	8.40657	0.61	0.006	2.86064e-107
Nrcam	2.92873e-110	7.29069	0.61	0.012	9.45539e-106
Nsg1	3.81421e-110	9.29924	0.602	0.002	1.23142e-105
Fermt2	1.45314e-109	5.48304	0.622	0.019	4.69148e-105
Ptprt	3.36244e-108	6.75576	0.605	0.012	1.08556e-103
Cntn4	6.30254e-107	6.19457	0.602	0.01	2.03477e-102
Fry	4.55412e-106	6.79182	0.598	0.015	1.4703e-101
Spry1	5.18947e-106	8.14761	0.589	0.004	1.67542e-101
Dpp6	5.09757e-105	8.50664	0.586	0.008	1.64575e-100
Tafa1	5.75025e-105	6.70592	0.599	0.019	1.85647e-100
Tspan6	6.30743e-105	9.23262	0.582	0.002	2.03635e-100
Vxn	1.5621e-104	7.30982	0.586	0.006	5.04325e-100
Nrxn2	6.93245e-104	6.27155	0.593	0.015	2.23814e-99
Dclk1	3.7554e-103	7.20585	0.581	0.008	1.21243e-98
Megf11	1.43429e-102	7.41431	0.582	0.013	4.63059e-98
Lrrtm3	9.05144e-102	5.75617	0.584	0.012	2.92226e-97
Pou3f1	2.79209e-100	7.76714	0.57	0.01	9.01427e-96
Sntg1	1.39843e-99	6.38546	0.574	0.012	4.51484e-95
Chadl	2.71168e-99	9.87817	0.559	0	8.75465e-95
Plpp4	1.1453e-98	7.9854	0.561	0.006	3.69761e-94
Mdk	2.74745e-98	6.74484	0.565	0.008	8.87014e-94
Dpysl3	6.57627e-98	5.44976	0.57	0.012	2.12315e-93
Wscd1	7.65403e-98	5.47257	0.575	0.015	2.4711e-93
Ppp2r2b	2.46303e-97	6.86914	0.563	0.012	7.9519e-93
Gria3	4.67527e-97	7.11901	0.557	0.006	1.50941e-92
Mageh1	2.49459e-95	6.21241	0.558	0.013	8.05377e-91
Mmp15	2.90647e-95	8.44646	0.547	0.006	9.38354e-91
Ifitm10	8.06372e-95	7.4504	0.552	0.013	2.60337e-90
Negr1	8.03466e-93	6.33494	0.55	0.017	2.59399e-88
Ascl1	3.24035e-92	7.48305	0.538	0.008	1.04615e-87
Htra1	8.38957e-92	5.27248	0.552	0.015	2.70857e-87
Dbx2	3.27798e-91	7.86442	0.53	0.004	1.0583e-86
Ralyl	9.42367e-90	6.34781	0.532	0.01	3.04243e-85
Ednrb	1.64243e-88	8.65716	0.518	0.004	5.30257e-84
B3gat2	1.8215e-88	6.93271	0.525	0.012	5.88073e-84
Sox4	7.27786e-88	5.83986	0.533	0.017	2.34966e-83
Mmd2	2.27734e-86	6.64292	0.517	0.012	7.35238e-82
Fgf12	3.73059e-86	5.65367	0.522	0.013	1.20442e-81
Pkia	4.06764e-86	8.68995	0.507	0.002	1.31324e-81
Mir99ahg	5.6764e-86	6.8326	0.514	0.008	1.83263e-81
Armh4	6.89134e-86	7.09552	0.509	0.004	2.22487e-81
Eef1a2	8.30734e-86	4.95825	0.524	0.013	2.68203e-81
Sh3d19	6.85079e-85	6.14536	0.519	0.019	2.21178e-80
G0s2	1.5461e-84	7.40063	0.505	0.006	4.9916e-80
Tmem108	5.85439e-84	6.19261	0.506	0.006	1.89009e-79
Omg	6.02301e-84	5.60102	0.518	0.019	1.94453e-79
Nebl	1.47078e-83	7.44897	0.5	0.006	4.74842e-79
Brinp1	6.55893e-83	9.09713	0.493	0.002	2.11755e-78
Robo1	7.22905e-83	6.03626	0.512	0.017	2.3339e-78
Pxdc1	8.06538e-83	7.0323	0.499	0.008	2.60391e-78
Khdrbs3	1.16155e-82	5.70915	0.512	0.019	3.75005e-78
Dner	2.62924e-82	6.41217	0.501	0.012	8.48849e-78
Slc6a1	5.61876e-82	5.62074	0.502	0.01	1.81402e-77
Pcdh10	6.50656e-82	5.9437	0.499	0.01	2.10064e-77
Inava	1.00989e-81	8.59778	0.488	0.002	3.26044e-77
Igsf21	1.23081e-81	9.51736	0.485	0	3.97367e-77
Podxl2	2.45235e-81	6.13453	0.493	0.006	7.91741e-77
Cp	6.43235e-80	7.76586	0.483	0.006	2.07669e-75
Cdo1	1.11878e-79	6.62332	0.488	0.01	3.61199e-75
Atp6v0e2	5.53175e-79	5.46726	0.491	0.013	1.78592e-74
Jam2	5.68514e-79	7.18872	0.479	0.004	1.83545e-74
Arxes2	1.25209e-78	7.74306	0.475	0.002	4.04236e-74
Pdzrn4	4.11643e-78	7.97329	0.475	0.006	1.32899e-73
Lrrn1	4.31135e-78	5.37465	0.493	0.017	1.39192e-73
Ntrk3	1.51757e-77	7.40997	0.474	0.006	4.89947e-73
Prkg1	1.59805e-77	5.99509	0.488	0.017	5.15929e-73
Fgf14	2.28971e-77	6.72337	0.482	0.013	7.39232e-73
Ndn	2.69328e-77	5.55865	0.487	0.017	8.69526e-73
Cdh13	3.77972e-77	7.32025	0.471	0.004	1.22028e-72
Nmnat2	4.61096e-77	6.45858	0.478	0.01	1.48865e-72
Gpr17	9.7575e-77	10.2464	0.464	0	3.15021e-72
C1ql2	1.18859e-75	7.16467	0.467	0.008	3.83736e-71
Cyp2j6	1.57562e-75	6.1881	0.467	0.006	5.08689e-71
Klf12	4.03943e-75	5.11936	0.483	0.019	1.30413e-70
Pcdh17	5.54598e-75	6.57758	0.469	0.012	1.79052e-70
Lims2	7.28104e-75	7.09098	0.462	0.004	2.35068e-70
Slc1a1	8.06764e-75	9.45602	0.455	0	2.60464e-70
Syn2	1.20958e-74	5.86863	0.468	0.01	3.90511e-70
Kcnma1	1.59317e-74	5.62791	0.47	0.012	5.14354e-70
Sorcs1	2.75511e-74	5.33404	0.478	0.019	8.89487e-70
Cttnbp2	4.65324e-74	5.8878	0.466	0.01	1.5023e-69
Bricd5	7.18688e-74	9.67352	0.451	0	2.32028e-69
Kcnip1	1.26673e-73	7.6176	0.454	0.004	4.08963e-69
Cdh10	4.61246e-73	5.27099	0.471	0.017	1.48913e-68
Gfra1	2.45584e-72	5.68606	0.457	0.01	7.92867e-68
Nsg2	2.93388e-72	5.62757	0.458	0.01	9.47204e-68
Csmd2	5.11818e-72	5.89236	0.456	0.01	1.65241e-67
Rims1	7.86435e-72	5.63665	0.461	0.015	2.53901e-67
Tcaf1	9.50404e-72	5.10087	0.467	0.019	3.06838e-67
Pcdh11x	1.08938e-71	7.07188	0.451	0.01	3.51705e-67
Cald1	3.85056e-71	4.55909	0.462	0.017	1.24315e-66
Rhoj	1.13778e-70	5.80887	0.453	0.012	3.67332e-66
Ddah2	1.03102e-69	5.59387	0.453	0.017	3.32866e-65

## Sheet: DEG_Endothelial cell
Gene	p_val	avg_log2FC	pct.1	pct.2	p_val_adj
Cmss1	2.38334e-07	9.10019	0.947	0	0.00769462
Mbp	3.77249e-07	8.70786	0.931	0	0.0121795
Lhfpl3	5.57004e-07	7.956	0.917	0	0.0179829
Ptprz1	6.68393e-07	7.51346	0.911	0	0.0215791
Olig1	6.82008e-07	8.15725	0.91	0	0.0220186
Pcdh9	7.69429e-07	7.33303	0.906	0	0.024841
Marcks	1.31316e-06	6.95703	0.886	0	0.0423955
Cspg5	1.33907e-06	7.8589	0.885	0	0.043232
Cntn1	1.97163e-06	6.86854	0.871	0	0.0636541
Opcml	2.52523e-06	6.88815	0.861	0	0.0815271
Jchain	2.7233e-06	7.42716	0.858	0	0.0879216
Lrp1b	2.82776e-06	6.7819	0.857	0	0.0912942
Plp1	3.1644e-06	7.33738	0.853	0	0.102163
Lrrc4c	3.22406e-06	7.05877	0.852	0	0.104089
Tnr	3.67253e-06	6.643	0.847	0	0.118568
Gphn	3.95465e-06	6.06198	0.844	0	0.127676
Ncam1	4.10327e-06	6.1176	0.843	0	0.132474
Scrg1	4.66606e-06	6.41878	0.837	0	0.150644
Rtn1	5.2057e-06	6.51494	0.833	0	0.168066
Nrxn1	5.2057e-06	6.66726	0.833	0	0.168066
Gh	5.3983e-06	8.63228	0.832	0	0.174284
Nlgn1	6.35117e-06	6.66919	0.825	0	0.205047
Tsc22d4	7.32913e-06	6.10659	0.819	0	0.236621
Basp1	7.46089e-06	5.92041	0.819	0	0.240875
Gpr37l1	7.86968e-06	6.19319	0.816	0	0.254073
Nrxn3	8.44756e-06	6.83733	0.813	0	0.27273
Pcdh15	8.44756e-06	6.34705	0.813	0	0.27273
Cadm2	8.59814e-06	6.16739	0.813	0	0.277591
Pdgfra	8.75125e-06	6.51072	0.812	0	0.282534
Luzp2	8.90691e-06	6.00871	0.811	0	0.28756
Bcas1	1.00716e-05	5.92097	0.806	0	0.325162
Anks1b	1.00716e-05	6.13785	0.806	0	0.325162
Pde4b	1.06133e-05	6.09406	0.804	0	0.342651
Kcnd2	1.15774e-05	6.59866	0.8	0	0.373775
Nav3	1.24071e-05	6.29634	0.798	0	0.400564
Vcan	1.30657e-05	6.31999	0.795	0	0.421826
Prl	1.47319e-05	7.19145	0.79	0	0.47562
S100b	1.52433e-05	5.71556	0.789	0	0.492131
Gng3	1.55052e-05	6.00912	0.788	0	0.500587
Tmem176a	1.63165e-05	6.64	0.786	0	0.526777
Slc22a17	1.65956e-05	5.79782	0.785	0	0.535788
Ctnnd2	1.77573e-05	5.80658	0.782	0	0.573294
Tubb2b	1.83663e-05	6.21685	0.781	0	0.592955
Marcksl1	1.83663e-05	5.73768	0.781	0	0.592955
Fxyd6	2.17151e-05	5.9013	0.774	0	0.701071
Sox10	2.20796e-05	5.64692	0.773	0	0.71284
Igkv8-21	2.24498e-05	6.42524	0.772	0	0.724793
Cacng4	2.52084e-05	5.60861	0.767	0	0.813852
Olig2	2.69234e-05	5.89828	0.764	0	0.869223
Rpl12	2.82805e-05	5.538	0.762	0	0.913035
Olfm2	2.82805e-05	5.61666	0.762	0	0.913035
Magi2	2.9701e-05	5.78989	0.76	0	0.958897
Fabp7	2.9701e-05	5.98188	0.76	0	0.958898
Dlgap1	3.06847e-05	5.70193	0.758	0	0.990655
Tspan7	3.38207e-05	5.47559	0.754	0	1
Igkv3-2	3.43715e-05	7.07933	0.753	0	1
Nxph1	3.49306e-05	5.86425	0.753	0	1
Il1rapl1	3.66592e-05	5.95898	0.75	0	1
Gria4	3.72529e-05	5.66574	0.75	0	1
Brinp3	4.23341e-05	5.61876	0.744	0	1
Scg5	4.30126e-05	5.183	0.743	0	1
Csmd1	4.30126e-05	6.10454	0.743	0	1
Csmd3	4.44001e-05	5.84688	0.742	0	1
Mdga2	4.51094e-05	5.82809	0.741	0	1
Matn4	4.65595e-05	5.40575	0.739	0	1
Grid2	4.73007e-05	5.93647	0.739	0	1
Mmp16	4.95905e-05	5.64323	0.737	0	1
Gpm6a	5.03763e-05	5.40006	0.736	0	1
Atp1b2	5.11737e-05	5.903	0.735	0	1
Sox6	5.19827e-05	5.49776	0.734	0	1
Ramp1	5.44816e-05	5.46789	0.732	0	1
Xylt1	5.44816e-05	5.72019	0.732	0	1
Gap43	5.44816e-05	5.54754	0.732	0	1
Ctnna2	5.88952e-05	5.6421	0.729	0	1
Igkv1-110	6.17e-05	7.68468	0.726	0	1
Stmn3	6.26621e-05	5.31717	0.726	0	1
Ndufb9	6.4628e-05	5.11218	0.724	0	1
Ncam2	6.56323e-05	5.50668	0.724	0	1
Fez1	6.97954e-05	4.99875	0.721	0	1
Neu4	7.08737e-05	5.49837	0.72	0	1
Nap1l5	7.19673e-05	5.30023	0.719	0	1
Sgcd	7.53426e-05	5.72417	0.717	0	1
Sox2ot	8.00709e-05	5.3755	0.714	0	1
Tubb4a	8.1295e-05	5.57191	0.713	0	1
Rbx1	8.37953e-05	4.97386	0.712	0	1
Adgrl3	8.63665e-05	5.47796	0.71	0	1
Igkv5-43	8.90103e-05	6.26621	0.709	0	1
Ntrk2	9.31163e-05	5.00037	0.707	0	1
Ly6h	9.31164e-05	5.44071	0.707	0	1
Npas3	9.59501e-05	5.56019	0.705	0	1
Dscam	0.000106506	5.56764	0.7	0	1
Dmd	0.000108099	5.43122	0.7	0	1
Adgrb3	0.000109713	5.61846	0.699	0	1
Gpc5	0.000113009	5.8647	0.697	0	1
Cnp	0.000113009	5.45684	0.697	0	1
C1ql1	0.000114691	5.68229	0.697	0	1
Zeb2	0.000121651	5.08796	0.694	0	1
Qpct	0.000123451	4.95166	0.693	0	1
Grm5	0.000123451	5.54335	0.693	0	1
Erbb4	0.000125275	5.66698	0.692	0	1
Ncald	0.000127124	5.18159	0.692	0	1
Plpp3	0.000132823	5.21095	0.689	0	1
Asrgl1	0.000134774	4.92835	0.689	0	1
Slc35f1	0.000144931	5.26397	0.685	0	1
Rpl10	0.000158047	4.97244	0.681	0	1
Phyhipl	0.000167387	4.91245	0.678	0	1
Ptov1	0.000169799	4.94815	0.677	0	1
Nme1	0.000172244	4.91187	0.676	0	1
Cox7b	0.000172244	4.88795	0.676	0	1
Ctxn1	0.000179773	5.20348	0.674	0	1
Meg3	0.000179773	5.52942	0.674	0	1
Gria2	0.000184959	4.97908	0.673	0	1
Map2	0.000190281	4.82162	0.671	0	1
Fabp5	0.00020135	5.28347	0.668	0	1
Mapt	0.00020135	4.84643	0.668	0	1
Rnasek	0.000204208	4.8587	0.668	0	1
Lrp1	0.000204208	4.99741	0.668	0	1
Sema3d	0.000216014	5.02927	0.665	0	1
Cmtm5	0.000216014	4.90788	0.665	0	1
Tmem167	0.000219062	4.9393	0.664	0	1
Adarb2	0.000228443	5.7777	0.662	0	1
Cryab	0.000244897	5.11158	0.658	0	1
Ndufb10	0.000266069	4.71459	0.654	0	1
Lrrtm4	0.000269756	5.68628	0.653	0	1
Gm19951	0.000281099	5.14548	0.651	0	1
Heph	0.000288902	4.97207	0.649	0	1
Cyb5a	0.000288902	4.74911	0.649	0	1
Fam155a	0.000300976	5.41801	0.647	0	1
Cspg4	0.000305102	4.94511	0.647	0	1
Ppp3ca	0.000309279	4.65037	0.646	0	1
Traf4	0.000326516	4.84244	0.643	0	1
Igkv6-17	0.000354017	8.35777	0.639	0	1
Hmgcs1	0.000358801	5.04046	0.638	0	1
Astn2	0.000383612	4.93901	0.634	0	1
Ndufb7	0.000409976	4.5884	0.631	0	1
Gm1673	0.000409976	4.71332	0.631	0	1
Tceal3	0.000420975	4.64188	0.629	0	1
Pcdh7	0.000461618	4.96249	0.624	0	1
Ntm	0.000461618	5.04604	0.624	0	1
Tmem100	0.000461618	4.81865	0.624	0	1
Uchl1	0.000480102	4.68758	0.622	0	1
Phpt1	0.000486412	4.55456	0.621	0	1
Sox5	0.000583005	4.82081	0.611	0	1
Aplp1	0.000590528	4.78036	0.61	0	1
Nrcam	0.000590528	4.77671	0.61	0	1
F3	0.000590528	4.66296	0.61	0	1
Gjc3	0.000598139	4.56716	0.61	0	1
Bex2	0.000598139	4.62941	0.61	0	1
Kcnip3	0.000605839	4.61127	0.609	0	1
Tubb3	0.000621509	5.06888	0.607	0	1
Ptprt	0.000645702	4.90992	0.605	0	1
Cadm1	0.000670745	4.56708	0.603	0	1
Snx22	0.000679285	4.6	0.602	0	1
Cntn4	0.000687924	4.83008	0.602	0	1
Ank3	0.000723482	4.60681	0.599	0	1
Tafa1	0.000723482	5.3572	0.599	0	1
Lbh	0.000741877	4.54107	0.597	0	1
Grik3	0.000760693	4.50095	0.596	0	1
Nrxn2	0.000799625	4.51793	0.593	0	1
Spry1	0.0008614	4.7358	0.589	0	1
Dpp6	0.000893874	4.64005	0.586	0	1
Megf11	0.000962154	4.64114	0.582	0	1
Rbfox1	0.000962154	5.09616	0.582	0	1
Mobp	0.0010605	5.35736	0.576	0	1
Sntg1	0.00109964	4.76371	0.574	0	1
Camk1d	0.00114009	4.74424	0.572	0	1
Pou3f1	0.00116779	4.74506	0.57	0	1
2025-03-01	0.00121048	4.6785	0.568	0	1
Dlg2	0.00128474	4.98459	0.565	0	1
Unc5c	0.00130008	4.69354	0.564	0	1
Ppp2r2b	0.00131558	4.65255	0.563	0	1
Rev3l	0.00133124	4.51787	0.562	0	1
Arsb	0.00134708	4.55161	0.562	0	1
Dcc	0.00158717	4.81068	0.552	0	1
Negr1	0.00162443	4.50096	0.55	0	1
Serpina3n	0.00180198	6.14041	0.544	0	1
Ralyl	0.00216087	4.62329	0.532	0	1
Robo1	0.00294468	4.58102	0.512	0	1
Igkv10-96	0.00436321	4.57635	0.485	0	1
Igkv4-57	0.00436321	6.4967	0.485	0	1
Fgf14	0.00454795	4.68338	0.482	0	1
Gpr17	0.00586722	4.546	0.464	0	1

## Sheet: DEG_ILC2
Gene	p_val	avg_log2FC	pct.1	pct.2	p_val_adj
Olig1	1.48742e-77	10.3814	0.91	0.006	4.80215e-73
Marcks	9.02322e-74	9.51046	0.886	0.006	2.91315e-69
Cspg5	1.35497e-73	9.32006	0.885	0.006	4.37451e-69
Serpine2	1.05001e-69	8.45373	0.861	0.013	3.38995e-65
Opcml	5.07588e-69	7.16299	0.861	0.013	1.63875e-64
Tnr	8.17593e-68	9.08616	0.847	0.006	2.6396e-63
Lrrc4c	2.71403e-67	6.94946	0.852	0.019	8.76224e-63
Scrg1	3.01381e-66	8.10174	0.837	0.013	9.7301e-62
Ncam1	4.15035e-66	6.66916	0.843	0.013	1.33994e-61
Rtn1	5.01619e-66	10.4691	0.833	0	1.61948e-61
Gh	8.08501e-66	12.5865	0.832	0	2.61025e-61
Pllp	3.11767e-64	7.39942	0.825	0.013	1.00654e-59
Nrxn1	3.28141e-64	6.30887	0.833	0.013	1.0594e-59
Gpr37l1	1.14102e-63	10.1474	0.816	0	3.68378e-59
Nlgn1	2.18589e-63	6.77053	0.825	0.019	7.05714e-59
Pcdh15	2.89174e-63	10.3013	0.813	0	9.33598e-59
Pdgfra	4.59648e-63	10.4649	0.812	0	1.48397e-58
Nrxn3	1.00829e-62	8.32047	0.813	0.013	3.25525e-58
Luzp2	2.99894e-62	7.38627	0.811	0.013	9.68207e-58
Mt3	4.34205e-62	8.03416	0.809	0.013	1.40183e-57
Kcnd2	1.80554e-61	10.5529	0.8	0	5.82917e-57
Nav3	4.47446e-61	10.2505	0.798	0	1.44458e-56
Prl	4.25011e-60	11.1456	0.79	0	1.37215e-55
Vcan	5.19307e-60	7.43853	0.795	0.013	1.67658e-55
Gng3	1.97384e-59	8.05019	0.788	0.006	6.37253e-55
Tubb2b	1.50885e-58	8.50736	0.781	0.006	4.87134e-54
Ccnd1	1.70117e-58	7.04756	0.787	0.013	5.49221e-54
Slc22a17	5.56912e-58	6.38657	0.785	0.019	1.79799e-53
Atp1a2	6.32063e-58	6.93701	0.781	0.013	2.04062e-53
Sox10	8.51893e-58	9.60112	0.773	0	2.75034e-53
Fxyd6	1.789e-57	7.84559	0.774	0.006	5.77577e-53
Cacng4	4.82956e-57	9.56281	0.767	0	1.55922e-52
Sparcl1	8.82342e-57	8.3029	0.768	0.006	2.84864e-52
Olig2	1.14314e-56	9.85247	0.764	0	3.69064e-52
Olfm2	4.47949e-56	8.138	0.762	0.006	1.4462e-51
Dlgap1	6.32956e-56	9.65613	0.758	0	2.0435e-51
Fabp7	9.71045e-56	8.10626	0.76	0.006	3.13502e-51
Igkv3-2	2.79363e-55	11.0335	0.753	0	9.01923e-51
Nxph1	3.45033e-55	9.81845	0.753	0	1.11394e-50
Tspan7	4.79809e-55	8.02902	0.754	0.006	1.54906e-50
Gria4	8.00886e-55	9.61994	0.75	0	2.58566e-50
Il1rapl1	1.42284e-54	8.40214	0.75	0.006	4.59364e-50
Brinp3	4.26531e-54	9.57296	0.744	0	1.37705e-49
Scg5	5.25141e-54	9.1372	0.743	0	1.69542e-49
Bcan	1.04244e-53	8.06208	0.744	0.006	3.36552e-49
Csmd1	1.95345e-53	7.94916	0.743	0.006	6.30673e-49
Matn4	3.29418e-53	7.84107	0.739	0.006	1.06353e-48
Mmp16	3.37694e-53	9.59742	0.737	0	1.09024e-48
Gpm6a	4.14771e-53	9.35425	0.736	0	1.33909e-48
Csmd3	5.78555e-53	7.33002	0.742	0.013	1.86787e-48
Gap43	1.15527e-52	9.50173	0.732	0	3.72977e-48
Sox6	3.11962e-52	7.28784	0.734	0.006	1.00717e-47
Mdga2	3.4007e-52	6.41885	0.741	0.013	1.09791e-47
Epn2	4.15405e-52	5.94897	0.742	0.013	1.34113e-47
Sulf2	6.06805e-52	6.12799	0.739	0.019	1.95907e-47
Igkv1-110	1.60428e-51	9.72575	0.726	0.006	5.17943e-47
Atp1b2	2.13676e-51	6.33722	0.735	0.019	6.89854e-47
Stmn3	2.33384e-51	7.39072	0.726	0.006	7.53479e-47
Neu4	3.5975e-51	9.45257	0.72	0	1.16145e-46
Nap1l5	1.39698e-50	7.43644	0.719	0.006	4.51015e-46
Igkv5-43	7.06589e-50	10.2204	0.709	0	2.28122e-45
Adgrl3	1.67632e-49	7.56991	0.71	0.006	5.41199e-45
Npas3	1.88441e-49	9.51439	0.705	0	6.08383e-45
Ly6h	3.10806e-49	7.87463	0.707	0.006	1.00344e-44
Sgcd	3.1615e-49	6.25598	0.717	0.013	1.02069e-44
Sox2ot	5.16735e-49	6.43047	0.714	0.013	1.66828e-44
Ntrk2	7.12551e-49	6.90332	0.707	0.006	2.30047e-44
Aldoc	1.75563e-48	5.70463	0.716	0.019	5.66806e-44
C1ql1	1.93817e-48	9.63649	0.697	0	6.25737e-44
Dscam	2.8089e-48	7.63255	0.7	0.006	9.06854e-44
Sdc3	3.06687e-48	7.41868	0.7	0.006	9.90138e-44
Maged1	1.08935e-47	9.01284	0.69	0	3.51696e-43
Grm5	1.51869e-47	7.84532	0.693	0.006	4.90308e-43
Gpc5	1.59674e-47	7.3077	0.697	0.013	5.15508e-43
Slc35f1	4.11914e-47	9.21817	0.685	0	1.32986e-42
Adgrb3	4.40998e-47	6.42671	0.699	0.019	1.42376e-42
Dmd	1.20835e-46	5.738	0.7	0.019	3.90115e-42
Phyhipl	2.70206e-46	8.86664	0.678	0	8.7236e-42
Ncald	8.39008e-46	5.57823	0.692	0.019	2.70874e-41
Plpp3	8.53512e-46	5.915	0.689	0.019	2.75556e-41
Gria2	9.94807e-46	8.93328	0.673	0	3.21173e-41
Map2	1.44078e-45	8.77582	0.671	0	4.65154e-41
Meg3	2.50395e-45	7.66563	0.674	0.006	8.08402e-41
Mapt	3.01411e-45	8.80062	0.668	0	9.73104e-41
Lrp1	3.62292e-45	8.95161	0.668	0	1.16966e-40
Erbb4	4.47291e-45	5.28101	0.692	0.019	1.44408e-40
Sema3d	7.54576e-45	8.98347	0.665	0	2.43615e-40
Adarb2	4.64365e-44	8.18987	0.662	0.006	1.4992e-39
Lrrtm4	1.37109e-43	9.64047	0.653	0	4.42657e-39
Alcam	2.08195e-43	6.53549	0.661	0.013	6.72157e-39
Cspg4	6.83682e-43	8.89931	0.647	0	2.20727e-38
Dnm3	1.37492e-42	5.27122	0.665	0.019	4.43893e-38
Fam155a	2.14423e-42	7.51271	0.647	0.006	6.92266e-38
Cnn3	4.51889e-42	4.71742	0.668	0.019	1.45892e-37
Igkv6-17	4.75834e-42	12.312	0.639	0	1.53623e-37
Spon1	5.66891e-42	8.77268	0.638	0	1.83021e-37
Astn2	1.35626e-41	8.8932	0.634	0	4.37867e-37
Nfia	1.57548e-41	5.8616	0.648	0.013	5.08645e-37
Ppfibp1	1.91971e-41	8.6727	0.633	0	6.19779e-37
Npdc1	2.28321e-41	8.48293	0.632	0	7.37135e-37
Gm1673	3.22768e-41	8.66752	0.631	0	1.04206e-36
Tceal3	9.89048e-41	7.62997	0.629	0.006	3.19314e-36
Pcdh7	1.51682e-40	8.91669	0.624	0	4.89706e-36
Ntm	1.51682e-40	9.00023	0.624	0	4.89706e-36
Tmem100	1.51682e-40	8.77285	0.624	0	4.89706e-36
Clu	2.15375e-40	6.78702	0.631	0.006	6.95337e-36
Mtss2	6.44346e-40	6.9243	0.624	0.006	2.08027e-35
Cadm4	2.4477e-39	6.27308	0.621	0.006	7.90239e-35
Gjc3	4.44853e-39	8.52136	0.61	0	1.43621e-34
Tubb3	7.33217e-39	9.02308	0.607	0	2.36719e-34
F3	1.36747e-38	7.09864	0.61	0.006	4.41487e-34
Kcnip3	1.59472e-38	7.1801	0.609	0.006	5.14854e-34
Bex2	1.90188e-38	6.82011	0.61	0.006	6.14022e-34
Snx22	2.3362e-38	8.5542	0.602	0	7.54241e-34
Nsg1	2.75457e-38	8.3219	0.602	0	8.89314e-34
Cntn4	2.75457e-38	8.78428	0.602	0	8.89314e-34
Nav1	3.68657e-38	6.8353	0.607	0.006	1.19021e-33
Uchl1	4.72779e-38	5.30572	0.622	0.019	1.52637e-33
Tafa1	5.31322e-38	9.3114	0.599	0	1.71537e-33
Ptprt	9.19634e-38	6.52777	0.605	0.006	2.96904e-33
Cadm1	9.77267e-38	6.75777	0.603	0.006	3.15511e-33
Nrcam	3.08315e-37	5.04999	0.61	0.013	9.95396e-33
Vxn	9.81765e-37	8.42155	0.586	0	3.16963e-32
Nrxn2	1.05139e-36	6.61263	0.593	0.006	3.39442e-32
Lrrtm3	1.35214e-36	8.43504	0.584	0	4.36539e-32
Sox5	1.70838e-36	4.9004	0.611	0.019	5.5155e-32
Rbfox1	2.18225e-36	9.05035	0.582	0	7.04538e-32
Dpp6	4.85341e-36	6.59284	0.586	0.006	1.56692e-31
Tspan6	4.93479e-36	7.34552	0.582	0.006	1.5932e-31
Fry	5.42381e-36	5.52963	0.598	0.019	1.75108e-31
Megf11	8.51857e-36	6.99068	0.582	0.006	2.75022e-31
Ank3	1.76848e-35	4.74912	0.599	0.019	5.70952e-31
Dpysl3	2.7208e-35	8.28139	0.57	0	8.78409e-31
Pou3f1	2.7208e-35	8.69926	0.57	0	8.7841e-31
Dclk1	3.38213e-35	5.49787	0.581	0.006	1.09192e-30
2025-03-01	4.34267e-35	8.63269	0.568	0	1.40203e-30
Wscd1	4.36602e-35	6.70823	0.575	0.006	1.40957e-30
Mdk	9.43018e-35	8.44991	0.565	0	3.04453e-30
Ppp2r2b	1.28423e-34	8.60675	0.563	0	4.14613e-30
Sntg1	1.50408e-34	5.55412	0.574	0.006	4.85591e-30
Plpp4	2.038e-34	8.18799	0.561	0	6.5797e-30
Gria3	4.38352e-34	8.32453	0.557	0	1.41522e-29
Mageh1	1.10146e-33	6.8494	0.558	0.006	3.55605e-29
Chadl	1.51912e-33	6.49907	0.559	0.006	4.90449e-29
Fscn1	3.0721e-33	4.711	0.569	0.013	9.91828e-29
Mmp15	3.64964e-33	8.36375	0.547	0	1.17829e-28
Clip3	5.73056e-33	5.84249	0.559	0.013	1.85011e-28
Htra1	9.71308e-33	6.13642	0.552	0.006	3.13587e-28
Dlg2	1.09186e-32	4.79782	0.565	0.013	3.52506e-28
Dcc	1.58693e-32	5.60109	0.552	0.006	5.1234e-28
Ddah1	2.05775e-32	6.12712	0.548	0.006	6.64344e-28
Serpina3n	2.40728e-32	8.55258	0.544	0.006	7.77189e-28
Unc5c	2.46413e-32	5.1146	0.564	0.019	7.95543e-28
Ascl1	2.52764e-32	8.22698	0.538	0	8.16048e-28
Ralyl	8.18851e-32	8.57749	0.532	0	2.64366e-27
Negr1	1.08735e-31	4.95489	0.55	0.013	3.5105e-27
Etv1	1.09187e-31	7.08806	0.535	0.006	3.52509e-27
Dbx2	1.09656e-31	8.17611	0.53	0	3.54026e-27
Phactr3	1.26862e-31	8.16876	0.53	0	4.09573e-27
Eef1a2	4.04454e-31	7.97018	0.524	0	1.30578e-26
Ccser1	4.67152e-31	8.44207	0.523	0	1.5082e-26
Fgf12	5.39473e-31	8.2866	0.522	0	1.74169e-26
Pid1	7.0693e-31	5.22943	0.533	0.006	2.28232e-26
Hepacam	7.1905e-31	8.04721	0.521	0	2.32145e-26
Omg	1.27469e-30	8.16373	0.518	0	4.11534e-26
Mmd2	1.47019e-30	7.91866	0.517	0	4.74649e-26
Dpyd	2.72521e-30	5.47503	0.532	0.013	8.79834e-26
Mir99ahg	2.99262e-30	8.17698	0.514	0	9.66168e-26
Robo1	4.57441e-30	8.53521	0.512	0	1.47685e-25
Sox4	5.40448e-30	4.55682	0.533	0.013	1.74484e-25
B3gat2	8.47818e-30	5.4273	0.525	0.013	2.73718e-25
Ptprk	9.24577e-30	8.08467	0.508	0	2.985e-25
Enho	1.31451e-29	5.93066	0.516	0.006	4.24391e-25
G0s2	1.61829e-29	8.37372	0.505	0	5.22465e-25
Sh3d19	2.06798e-29	5.70659	0.519	0.013	6.67647e-25
Armh4	2.62495e-29	6.54268	0.509	0.006	8.47466e-25
Dner	3.2452e-29	7.94109	0.501	0	1.04771e-24
Ednrb	3.36784e-29	5.53046	0.518	0.013	1.08731e-24
Etv5	4.21012e-29	5.76598	0.515	0.013	1.35924e-24
Pcdh10	4.9164e-29	7.88747	0.499	0	1.58726e-24
Pkia	6.83882e-29	6.05673	0.507	0.006	2.20791e-24
Sash1	9.4297e-29	5.35033	0.512	0.013	3.04438e-24
Tmem108	1.13904e-28	5.7225	0.506	0.006	3.67738e-24
Brinp1	1.6936e-28	8.03038	0.493	0	5.4678e-24
Podxl2	1.6936e-28	7.83026	0.493	0	5.4678e-24
6330403K07Rik	1.69361e-28	7.96846	0.493	0	5.4678e-24
Gm4876	2.13359e-28	4.61203	0.52	0.019	6.88829e-24
Mt2	2.92156e-28	8.54514	0.49	0	9.43225e-24
Peg3	3.83328e-28	8.18483	0.488	0	1.23757e-23
Cdo1	3.83328e-28	8.02777	0.488	0	1.23757e-23
Inava	4.38973e-28	7.81284	0.488	0	1.41722e-23
Prkg1	4.38973e-28	8.1813	0.488	0	1.41722e-23
Lrrn1	6.54354e-28	6.4705	0.493	0.006	2.11258e-23
Igsf21	6.58563e-28	7.77112	0.485	0	2.12617e-23
Igkv4-57	7.5365e-28	10.4509	0.485	0	2.43316e-23
Cp	9.86494e-28	7.89698	0.483	0	3.18489e-23
Sh3bp4	1.0145e-27	5.89451	0.497	0.013	3.27532e-23
Fgf14	1.29041e-27	8.63758	0.482	0	4.16608e-23
Snrpn	1.69028e-27	4.65693	0.509	0.019	5.45707e-23
Scg3	1.7875e-27	6.34174	0.488	0.006	5.77096e-23
Jam2	2.2035e-27	7.74503	0.479	0	7.11401e-23
Zfpm2	2.50411e-27	5.92185	0.488	0.006	8.08453e-23
Nmnat2	2.87654e-27	7.87305	0.478	0	9.28691e-23
Pdzrn4	4.28511e-27	7.99938	0.475	0	1.38345e-22
Jam3	9.46656e-27	7.67781	0.471	0	3.05628e-22
Cdh13	9.46657e-27	7.94541	0.471	0	3.05628e-22
C4b	1.02085e-26	6.39935	0.478	0.006	3.29582e-22
Edil3	1.05155e-26	5.64714	0.486	0.013	3.39493e-22
Ndn	1.13221e-26	5.33263	0.487	0.013	3.65535e-22
Sorcs1	1.57165e-26	5.90861	0.478	0.006	5.07409e-22
Syn2	1.60045e-26	7.83032	0.468	0	5.16705e-22
C1ql2	1.82421e-26	7.88904	0.467	0	5.88947e-22
Sox8	2.05241e-26	5.0949	0.491	0.019	6.62622e-22
Tcaf1	2.07892e-26	7.7213	0.467	0	6.71179e-22
Ntrk3	2.71943e-26	6.12552	0.474	0.006	8.77968e-22
Nfasc	2.89652e-26	5.99431	0.475	0.006	9.35143e-22
Arxes2	3.07753e-26	5.56269	0.475	0.006	9.93579e-22
Gpr17	3.50085e-26	8.50019	0.464	0	1.13025e-21
Tafa5	3.84869e-26	5.67375	0.474	0.006	1.24255e-21
Lims2	5.16631e-26	8.06086	0.462	0	1.66794e-21
Klf12	5.60676e-26	5.3825	0.483	0.019	1.81014e-21
Creb5	7.61291e-26	7.91351	0.459	0	2.45783e-21
Kcnma1	1.00783e-25	4.94965	0.47	0.006	3.25379e-21
Gfra1	1.12018e-25	7.78541	0.457	0	3.61649e-21
Pcdh17	1.12099e-25	5.34597	0.469	0.006	3.61912e-21
Csmd2	1.44797e-25	7.78615	0.456	0	4.67477e-21
Cald1	1.57468e-25	6.37779	0.462	0.006	5.08387e-21
Slc1a1	1.64585e-25	7.70978	0.455	0	5.31363e-21
Cttnbp2	2.29088e-25	4.76164	0.466	0.006	7.39611e-21
Cyp2j6	2.3625e-25	5.63483	0.467	0.013	7.62733e-21
Rhoj	2.41471e-25	8.33253	0.453	0	7.79589e-21
Pcdh11x	3.11529e-25	8.09459	0.451	0	1.00577e-20
Rhobtb3	3.11529e-25	7.6211	0.451	0	1.00577e-20
Nsg2	5.62686e-25	5.8273	0.458	0.006	1.81663e-20
Kcnip1	1.51705e-24	5.18019	0.454	0.006	4.89778e-20
Bricd5	1.77346e-24	6.0327	0.451	0.006	5.72561e-20

## Sheet: DEG_Neuron
Gene	p_val	avg_log2FC	pct.1	pct.2	p_val_adj
Matn4	0	6.27261	0.739	0.016	0
Neu4	0	6.38022	0.72	0.014	0
C1ql1	0	6.41754	0.697	0.018	0
Sema3d	0	5.67607	0.665	0.019	0
Cspg4	0	6.38451	0.647	0.01	0
Snx22	9.44336e-294	6.05571	0.602	0.012	3.04879e-289
Vxn	2.09237e-282	6.07645	0.586	0.012	6.75523e-278
Lrrtm3	1.74096e-273	4.98242	0.584	0.017	5.6207e-269
Plpp4	6.76866e-268	6.20953	0.561	0.012	2.18526e-263
Mmp15	3.81791e-260	6.1476	0.547	0.011	1.23261e-255
Dbx2	1.19768e-246	5.12323	0.53	0.011	3.86671e-242
Ednrb	2.06075e-243	6.20706	0.518	0.01	6.65315e-239
Pxdc1	9.40891e-228	5.68657	0.499	0.014	3.03767e-223
Inava	1.43788e-226	6.08777	0.488	0.008	4.64219e-222
Sh3bp4	6.32262e-223	5.64474	0.497	0.018	2.04126e-218
Cp	2.31036e-220	5.6713	0.483	0.011	7.459e-216
Igsf21	4.4877e-217	5.49999	0.485	0.016	1.44885e-212
Gpr17	1.00712e-212	5.94478	0.464	0.008	3.25148e-208
Bricd5	5.04427e-210	6.29072	0.451	0.004	1.62854e-205
Lims2	4.43847e-205	5.65036	0.462	0.014	1.43296e-200
Slc1a1	1.7627e-195	4.76247	0.455	0.018	5.69088e-191

## Sheet: DEG_Neutrophil
Gene	p_val	avg_log2FC	pct.1	pct.2	p_val_adj
Lhfpl3	1.1662e-67	8.80295	0.917	0.015	3.76509e-63
Ptprz1	1.35012e-66	7.90848	0.911	0.015	4.35885e-62
Tnr	2.81425e-58	8.45416	0.847	0.008	9.08582e-54
Rtn1	2.43004e-56	7.49894	0.833	0.015	7.84537e-52
Pcdh15	1.90409e-54	10.0585	0.813	0	6.14736e-50
Pdgfra	2.83967e-54	10.2222	0.812	0	9.16786e-50
Luzp2	5.42305e-54	8.86481	0.811	0.008	1.75083e-49
Cadm2	1.00106e-53	7.51671	0.813	0.015	3.23194e-49
Gpr37l1	1.00634e-52	5.66138	0.816	0.015	3.24896e-48
Vcan	2.64166e-52	10.0315	0.795	0	8.5286e-48
Nav3	6.71178e-52	7.56932	0.798	0.015	2.1669e-47
Gng3	1.00938e-50	7.07042	0.788	0.015	3.25878e-46
Fxyd6	8.20751e-50	9.61279	0.774	0	2.6498e-45
Cacng4	4.42043e-49	9.32011	0.767	0	1.42714e-44
Tubb2b	5.02041e-49	6.0885	0.781	0.015	1.62084e-44
Olfm2	1.61815e-48	9.32816	0.762	0	5.22419e-44
Atp1a2	2.58036e-48	5.4417	0.781	0.015	8.3307e-44
Olig2	3.24535e-48	7.33864	0.764	0.008	1.04776e-43
Dlgap1	4.06242e-48	9.41343	0.758	0	1.31155e-43
Sparcl1	5.27005e-48	6.62185	0.768	0.015	1.70144e-43
Fabp7	4.58923e-47	6.27646	0.76	0.008	1.48163e-42
Bcan	1.53079e-46	9.43258	0.744	0	4.94217e-42
Matn4	4.47356e-46	9.11724	0.739	0	1.44429e-41
Gria4	7.91166e-46	6.25961	0.75	0.015	2.55428e-41
Il1rapl1	1.16487e-45	6.08477	0.75	0.015	3.76079e-41
Csmd1	2.54478e-45	6.8294	0.743	0.015	8.21582e-41
Gap43	2.62819e-45	9.25903	0.732	0	8.48512e-41
Gpm6a	5.39923e-45	6.88028	0.736	0.008	1.74314e-40
Brinp3	5.45891e-45	5.87077	0.744	0.015	1.76241e-40
Sox6	9.16144e-45	7.07411	0.734	0.015	2.95777e-40
Epn2	1.11024e-44	5.89502	0.742	0.015	3.58442e-40
Neu4	5.08642e-44	9.20987	0.72	0	1.64215e-39
Stmn3	6.66549e-44	6.86927	0.726	0.015	2.15195e-39
Sgcd	7.28055e-43	6.94152	0.717	0.008	2.35052e-38
Adgrl3	1.85463e-42	7.22962	0.71	0.008	5.98768e-38
Ntrk2	4.62617e-42	6.9058	0.707	0.008	1.49356e-37
Adgrb3	1.44624e-41	8.1489	0.699	0.008	4.66918e-37
Gpc5	3.24421e-41	7.77141	0.697	0.008	1.04739e-36
C1ql1	3.67504e-41	7.45868	0.697	0.008	1.18649e-36
Sdc3	5.45471e-41	6.33786	0.7	0.008	1.76105e-36
Dscam	6.98332e-41	6.60166	0.7	0.015	2.25456e-36
Dmd	9.20865e-41	5.983	0.7	0.008	2.97301e-36
Grm5	1.74723e-40	6.72829	0.693	0.008	5.64092e-36
Slc35f1	3.05984e-40	8.28142	0.685	0.008	9.87869e-36
Plpp3	3.7672e-40	6.94766	0.689	0.015	1.21624e-35
Ncald	5.0577e-40	6.25529	0.692	0.015	1.63288e-35
Gria2	8.04703e-39	7.11763	0.673	0.008	2.59798e-34
Ctxn1	1.09777e-38	6.55827	0.674	0.008	3.54414e-34
Sema3d	1.41583e-38	8.74077	0.665	0	4.57101e-34
Cnn3	2.04704e-38	7.05625	0.668	0.008	6.60887e-34
Rora	1.13799e-37	6.25348	0.669	0.015	3.67402e-33
Map2	1.54868e-37	5.52974	0.671	0.015	4.99991e-33
Dnm3	3.96299e-37	5.69319	0.665	0.015	1.27945e-32
Lrrtm4	5.55072e-37	7.69431	0.653	0.008	1.79205e-32
Cspg4	6.84877e-37	8.65661	0.647	0	2.21113e-32
Spon1	4.22809e-36	8.52998	0.638	0	1.36504e-31
Ppfibp1	1.20767e-35	8.43	0.633	0	3.89895e-31
Traf4	1.21441e-35	6.1661	0.643	0.008	3.92074e-31
Astn2	2.58988e-35	7.28451	0.634	0.008	8.36142e-31
Pcdh7	7.14924e-35	8.67399	0.624	0	2.30813e-30
Tmem100	7.14924e-35	8.53015	0.624	0	2.30813e-30
Zcchc24	8.2238e-34	6.33662	0.623	0.015	2.65505e-29
Clu	8.86262e-34	5.60567	0.631	0.015	2.8613e-29
Ntm	1.13852e-33	5.34062	0.624	0.008	3.67572e-29
F3	2.73717e-33	7.19626	0.61	0.008	8.83695e-29
Nfib	3.21718e-33	5.37218	0.622	0.015	1.03867e-28
Cadm4	3.81509e-33	5.35607	0.621	0.015	1.2317e-28
Cntn4	6.27017e-33	8.54157	0.602	0	2.02432e-28
Ptprt	6.54478e-33	7.98746	0.605	0.008	2.11298e-28
Sox5	6.97228e-33	6.27938	0.611	0.008	2.251e-28
Kcnip3	1.54766e-32	5.77267	0.609	0.008	4.99661e-28
Nrcam	1.66593e-32	5.98807	0.61	0.015	5.37845e-28
Nrxn2	3.38538e-32	8.22943	0.593	0	1.09297e-27
Bex2	3.48526e-32	5.44	0.61	0.015	1.12522e-27
Nsg1	4.73376e-32	5.94353	0.602	0.008	1.52829e-27
Snx22	5.09058e-32	5.82284	0.602	0.008	1.64349e-27
Tafa1	5.51226e-32	6.89872	0.599	0.008	1.77963e-27
Spry1	7.79284e-32	8.4473	0.589	0	2.51592e-27
Vxn	1.3539e-31	8.17885	0.586	0	4.37108e-27
Megf11	2.69016e-31	8.35264	0.582	0	8.68518e-27
Tspan6	2.69016e-31	8.06893	0.582	0	8.68519e-27
Ank3	3.2547e-31	5.24022	0.599	0.015	1.05078e-26
Dpp6	8.19484e-31	6.18156	0.586	0.008	2.6457e-26
Pou3f1	2.35275e-30	8.45655	0.57	0	7.59586e-26
Lrrtm3	2.64661e-30	4.99595	0.584	0.008	8.54458e-26
Sntg1	7.07072e-30	6.91023	0.574	0.015	2.28278e-25
Dpysl3	7.16868e-30	6.7087	0.57	0.008	2.31441e-25
Unc5c	7.81835e-30	8.40504	0.564	0	2.52415e-25
Plpp4	1.32748e-29	7.94529	0.561	0	4.28578e-25
Rbfox1	1.45118e-29	5.05227	0.582	0.015	4.68513e-25
Chadl	1.97111e-29	7.88923	0.559	0	6.36372e-25
Clip3	4.4089e-29	7.17005	0.559	0.008	1.42341e-24
Ppp2r2b	4.58142e-29	6.41038	0.563	0.008	1.47911e-24
Wscd1	5.76148e-29	5.06507	0.575	0.015	1.86009e-24
Mmp15	1.58307e-28	8.12105	0.547	0	5.11096e-24
Mdk	2.15742e-28	5.27092	0.565	0.015	6.96523e-24
Dlg2	2.38247e-28	5.13419	0.565	0.015	7.6918e-24
Negr1	6.49952e-28	6.09735	0.55	0.008	2.09837e-23
Htra1	7.39594e-28	5.42066	0.552	0.008	2.38778e-23
Ddah1	8.35955e-28	5.96465	0.548	0.008	2.69888e-23
Dpyd	2.28949e-27	7.96344	0.532	0	7.39163e-23
Ralyl	2.2895e-27	8.33478	0.532	0	7.39164e-23
Ascl1	2.88645e-27	6.55741	0.538	0.008	9.31891e-23
Eef1a2	9.02267e-27	7.72747	0.524	0	2.91297e-22
Gpt2	2.14779e-26	6.77357	0.524	0.008	6.93414e-22
Macrod2	2.34644e-26	5.4193	0.537	0.015	7.57549e-22
Ednrb	2.41728e-26	7.92155	0.518	0	7.8042e-22
Dbx2	3.27069e-26	5.00065	0.53	0.008	1.05594e-21
Hepacam	7.29545e-26	6.02724	0.521	0.008	2.35534e-21
Ube2e2	7.70471e-26	4.83091	0.533	0.015	2.48747e-21
Armh4	1.04053e-25	7.84038	0.509	0	3.35934e-21
Fgf12	1.29706e-25	5.97089	0.522	0.015	4.18755e-21
Sh3d19	1.52608e-25	5.65725	0.519	0.008	4.92693e-21
Etv5	1.584e-25	6.37876	0.515	0.008	5.11395e-21
Khdrbs3	1.68808e-25	6.95969	0.512	0.008	5.44998e-21
Nckap1	1.89107e-25	4.77904	0.53	0.015	6.10532e-21
Mmd2	2.34791e-25	5.38939	0.517	0.008	7.58022e-21
Enho	2.37778e-25	5.67829	0.516	0.008	7.67668e-21
Nebl	4.93429e-25	7.70881	0.5	0	1.59304e-20
Pcdh10	5.55601e-25	7.64477	0.499	0	1.79376e-20
Pxdc1	5.55601e-25	7.70239	0.499	0	1.79376e-20
Magi1	7.21839e-25	7.36533	0.503	0.008	2.33046e-20
Gm4876	7.4568e-25	4.88838	0.52	0.015	2.40743e-20
Pkia	8.58134e-25	5.92995	0.507	0.008	2.77049e-20
Dner	9.15122e-25	7.06443	0.501	0.008	2.95447e-20
Brinp1	1.60574e-24	7.78767	0.493	0	5.18414e-20
Sash1	1.62916e-24	5.22564	0.512	0.015	5.25973e-20
Mir99ahg	2.15193e-24	4.67011	0.514	0.015	6.9475e-20
Atp6v0e2	2.28112e-24	7.57718	0.491	0	7.36459e-20
Robo1	3.16684e-24	4.98371	0.512	0.015	1.02241e-19
Cdo1	3.23624e-24	7.78507	0.488	0	1.04482e-19
Zfpm2	3.23624e-24	7.78873	0.488	0	1.04482e-19
Slc6a1	3.36042e-24	5.849	0.502	0.015	1.08491e-19
Inava	3.63532e-24	7.57014	0.488	0	1.17366e-19
Scg3	3.63532e-24	7.63458	0.488	0	1.17366e-19
Podxl2	3.80519e-24	6.91567	0.493	0.008	1.22851e-19
Ptprk	4.47581e-24	4.65553	0.508	0.015	1.44502e-19
Igsf21	5.14832e-24	7.52842	0.485	0	1.66213e-19
Sh3bp4	5.57915e-24	5.50942	0.497	0.008	1.80123e-19
Klf12	8.17088e-24	7.89986	0.483	0	2.63797e-19
6330403K07Rik	9.63625e-24	5.74745	0.493	0.008	3.11106e-19
Ndn	9.79033e-24	7.01145	0.487	0.008	3.16081e-19
Sorcs1	1.62656e-23	7.77549	0.478	0	5.25134e-19
Lrrn1	1.67148e-23	4.73123	0.493	0.008	5.39638e-19
Arxes2	2.56649e-23	7.45152	0.475	0	8.28591e-19
Pdzrn4	2.56649e-23	7.75668	0.475	0	8.28591e-19
Cp	2.58706e-23	6.25322	0.483	0.008	8.35232e-19
Cdh20	3.81804e-23	4.87094	0.494	0.015	1.23265e-18
Prkg1	4.75447e-23	5.66789	0.488	0.015	1.53498e-18
Sox8	6.15491e-23	4.6444	0.491	0.015	1.98711e-18
Jam2	6.19505e-23	5.97001	0.479	0.008	2.00007e-18
Fgf14	6.77179e-23	5.61234	0.482	0.008	2.18627e-18
Nmnat2	6.86222e-23	6.21124	0.478	0.008	2.21547e-18
Tafa5	7.8761e-23	6.68523	0.474	0.008	2.5428e-18
Cyp2j6	8.88928e-23	7.48556	0.467	0	2.8699e-18
Nfasc	1.02505e-22	6.37014	0.475	0.008	3.30936e-18
Gpr17	1.55461e-22	8.25749	0.464	0	5.01905e-18
Cdh10	1.77516e-22	6.2879	0.471	0.008	5.73112e-18
Cald1	1.94219e-22	7.48349	0.462	0	6.27036e-18
Lims2	2.17037e-22	7.81816	0.462	0	7.00705e-18
Zdhhc2	2.40838e-22	5.91315	0.47	0.008	7.77545e-18
Nsg2	3.77424e-22	7.54847	0.458	0	1.21851e-17
Gfra1	4.2141e-22	7.54271	0.457	0	1.36052e-17
Cdh13	4.80339e-22	4.65895	0.471	0.008	1.55077e-17
C1ql2	4.92927e-22	5.66803	0.467	0.008	1.59142e-17
Dscaml1	5.35653e-22	7.05953	0.462	0.008	1.72935e-17
Slc1a1	5.86093e-22	7.46708	0.455	0	1.8922e-17
Kcnip1	6.54032e-22	7.59851	0.454	0	2.11154e-17
Pcdh17	6.84767e-22	4.58871	0.469	0.008	2.21077e-17
Cttnbp2	7.44099e-22	5.35567	0.466	0.008	2.40232e-17
Rhoj	8.14108e-22	8.08983	0.453	0	2.62835e-17
Pcdh11x	1.0128e-21	7.85188	0.451	0	3.26982e-17
Rims1	1.08447e-21	6.04876	0.461	0.008	3.5012e-17
Maml2	1.30176e-21	4.87455	0.47	0.015	4.20274e-17
Jam3	1.38131e-21	4.77655	0.471	0.015	4.45957e-17
Tspyl4	1.62276e-21	6.48991	0.454	0.008	5.23907e-17
Kifap3	1.80748e-21	6.53726	0.454	0.008	5.83543e-17
Bricd5	2.76567e-21	6.99053	0.451	0.008	8.92895e-17
Tmod2	5.99194e-21	5.62952	0.451	0.008	1.9345e-16
Enah	6.97736e-21	5.09776	0.452	0.008	2.25264e-16

## Sheet: DEG_NK cell
Gene	p_val	avg_log2FC	pct.1	pct.2	p_val_adj
Ptprz1	5.20201e-241	8.45058	0.911	0.016	1.67947e-236
Cspg5	3.52736e-231	12.6657	0.885	0.002	1.13881e-226
Tnr	1.3472e-211	7.53994	0.847	0.011	4.34945e-207
Rtn1	1.03204e-207	8.56006	0.833	0.008	3.33195e-203
Gpr37l1	3.76504e-202	12.1239	0.816	0	1.21554e-197
Pdgfra	2.15278e-200	12.4415	0.812	0	6.95025e-196
Pcdh15	1.02559e-198	8.10048	0.813	0.01	3.31111e-194
Luzp2	7.61909e-194	6.29928	0.811	0.015	2.45982e-189
Vcan	3.9684e-193	9.77581	0.795	0.003	1.2812e-188
Kcnd2	9.77495e-192	7.38558	0.8	0.016	3.15584e-187
Gng3	1.39429e-187	7.14334	0.788	0.011	4.50148e-183
Ccnd1	1.0426e-186	7.41588	0.787	0.015	3.36604e-182
Fxyd6	2.34705e-184	9.05268	0.774	0.005	7.57746e-180
Ctnnd2	2.14308e-183	6.62232	0.782	0.018	6.91894e-179
Atp1a2	3.16642e-183	6.54371	0.781	0.016	1.02228e-178
Cacng4	4.42333e-182	9.16799	0.767	0.003	1.42807e-177
Sox10	1.02932e-181	7.22006	0.773	0.015	3.32316e-177
Olig2	4.3422e-180	8.07504	0.764	0.005	1.40188e-175
Olfm2	5.05242e-180	8.75941	0.762	0.002	1.63117e-175
Fabp7	5.31063e-177	7.26218	0.76	0.01	1.71454e-172
Nxph1	5.96156e-177	10.0286	0.753	0.002	1.92469e-172
Dlgap1	6.10337e-176	7.06028	0.758	0.01	1.97047e-171
Brinp3	1.28405e-173	9.66178	0.744	0.002	4.14556e-169
Tspan7	1.35987e-173	6.69573	0.754	0.015	4.39035e-169
Gria4	1.85813e-172	7.07319	0.75	0.013	5.99898e-168
Bcan	1.90537e-172	8.01736	0.744	0.005	6.15149e-168
Matn4	8.81783e-172	9.06332	0.739	0.003	2.84684e-167
Epn2	9.8173e-172	8.18729	0.742	0.007	3.16951e-167
Mmp16	1.61377e-170	8.88571	0.737	0.003	5.21007e-166
Gpm6a	1.72652e-170	8.95865	0.736	0.002	5.57406e-166
Csmd1	2.6703e-169	7.15659	0.743	0.015	8.62106e-165
Atp1b2	7.0917e-169	8.08369	0.735	0.008	2.28955e-164
Gap43	8.03697e-168	7.69783	0.732	0.007	2.59474e-163
Csmd3	2.74144e-167	6.30406	0.742	0.016	8.85073e-163
Grid2	3.99775e-167	6.81383	0.739	0.016	1.29067e-162
Neu4	1.84911e-165	11.4291	0.72	0	5.96985e-161
Sox6	1.83438e-164	6.33809	0.734	0.018	5.9223e-160
Ncam2	7.12977e-161	6.35891	0.724	0.016	2.30185e-156
Sgcd	1.28346e-160	7.15429	0.717	0.011	4.14364e-156
Stmn3	1.4325e-160	5.79023	0.726	0.015	4.62482e-156
Ntrk2	2.90518e-159	7.98845	0.707	0.005	9.37938e-155
Slc1a2	3.53718e-159	5.9942	0.721	0.015	1.14198e-154
Adgrl3	3.49636e-158	7.04065	0.71	0.013	1.1288e-153
Ly6h	1.26813e-157	6.97514	0.707	0.01	4.09414e-153
C1ql1	8.98662e-156	8.31287	0.697	0.005	2.90133e-151
Dmd	2.07338e-155	7.22835	0.7	0.008	6.69392e-151
Gpc5	7.23784e-154	7.33098	0.697	0.011	2.33674e-149
Npas3	8.37862e-154	6.25085	0.705	0.018	2.70504e-149
Grm5	1.91481e-153	7.38624	0.693	0.007	6.18197e-149
Sdc3	1.94458e-153	6.46541	0.7	0.015	6.27808e-149
Plpp3	1.64709e-152	7.4572	0.689	0.007	5.31763e-148
Slc35f1	2.97007e-151	7.63276	0.685	0.005	9.58888e-147
Gria2	1.47738e-147	7.95453	0.673	0.005	4.76972e-143
Ctxn1	9.17267e-147	7.25247	0.674	0.01	2.9614e-142
Meg3	1.22798e-146	7.58123	0.674	0.01	3.96453e-142
Phyhipl	2.82667e-145	6.19877	0.678	0.015	9.12592e-141
Cnn3	6.16489e-144	6.74853	0.668	0.01	1.99033e-139
Sema3d	1.09862e-143	6.95097	0.665	0.007	3.5469e-139
Lrp1	2.94148e-143	6.49861	0.668	0.01	9.49656e-139
Adarb2	3.83698e-143	7.89445	0.662	0.007	1.23877e-138
Nfix	1.95545e-140	6.42134	0.66	0.013	6.31316e-136
Mapt	6.03488e-139	5.29477	0.668	0.018	1.94836e-134
Cspg4	8.44272e-139	7.40269	0.647	0.003	2.72573e-134
Lrrtm4	2.12099e-138	6.92569	0.653	0.011	6.84761e-134
Fam155a	1.84421e-136	7.04542	0.647	0.015	5.95403e-132
Spon1	1.62616e-135	7.43387	0.638	0.007	5.25005e-131
Astn2	4.81375e-134	7.27703	0.634	0.007	1.55412e-129
Npdc1	1.94876e-133	7.0286	0.632	0.007	6.29158e-129
Tmem100	2.06222e-133	10.7494	0.624	0	6.65786e-129
Mtss2	6.74054e-132	7.6835	0.624	0.003	2.17618e-127
Gm1673	3.98343e-131	6.16517	0.631	0.008	1.28605e-126
Ntm	9.29129e-131	7.16489	0.624	0.007	2.99969e-126
Clu	1.48672e-130	6.51471	0.631	0.015	4.79989e-126
Pcdh7	6.46362e-130	6.62768	0.624	0.008	2.08678e-125
Nfib	6.72678e-129	6.55125	0.622	0.011	2.17174e-124
Fermt2	8.76711e-129	6.48879	0.622	0.011	2.83046e-124
F3	1.78507e-128	8.74295	0.61	0.002	5.76311e-124
Cadm4	3.59629e-127	5.88605	0.621	0.011	1.16106e-122
Nav1	4.8396e-127	8.367	0.607	0.003	1.56247e-122
Snx22	1.50527e-125	8.14315	0.602	0.003	4.85975e-121
Gjc3	1.54372e-125	6.56074	0.61	0.008	4.98391e-121
Cntn4	3.90672e-125	8.01345	0.602	0.003	1.26128e-120
Nsg1	1.1917e-124	7.41738	0.602	0.005	3.84742e-120
Ptprt	1.73245e-124	6.80444	0.605	0.007	5.59321e-120
Nrcam	2.1367e-124	5.79642	0.61	0.01	6.89835e-120
Tubb3	4.74128e-124	6.45374	0.607	0.011	1.53072e-119
Tafa1	8.56458e-124	7.99336	0.599	0.005	2.76508e-119
Vxn	1.15797e-121	10.3981	0.586	0	3.73851e-117
Dpp6	2.98833e-121	8.8532	0.586	0.002	9.64781e-117
Megf11	6.14293e-120	8.71594	0.582	0.002	1.98324e-115
Dclk1	2.05709e-119	8.31277	0.581	0.003	6.64132e-115
Nrxn2	3.07366e-119	5.95407	0.593	0.01	9.92331e-115
Spry1	4.19528e-119	6.70595	0.589	0.01	1.35445e-114
Lrrtm3	9.67341e-119	7.11784	0.584	0.007	3.12306e-114
Rbfox1	2.8956e-118	7.58036	0.582	0.007	9.34845e-114
Dpysl3	2.83591e-116	7.89353	0.57	0.002	9.15575e-112
Tspan6	4.09074e-116	6.03054	0.582	0.01	1.32069e-111
Plpp4	1.92793e-114	10.1645	0.561	0	6.22433e-110
Cav2	2.67266e-114	6.24584	0.573	0.008	8.62869e-110
Pou3f1	6.21528e-114	6.86603	0.57	0.01	2.0066e-109
Chadl	8.14215e-114	10.1085	0.559	0	2.62869e-109
Wscd1	9.91597e-114	5.96122	0.575	0.011	3.20137e-109
Gria3	2.12232e-113	10.3011	0.557	0	6.85191e-109
Sntg1	1.16946e-112	5.35452	0.574	0.011	3.77559e-108
Mdk	3.85616e-112	6.71994	0.565	0.01	1.24496e-107
Ppp2r2b	9.69095e-112	6.03379	0.563	0.007	3.12872e-107
2025-03-01	3.94064e-110	5.26961	0.568	0.013	1.27224e-105
Mmp15	1.75401e-109	8.22374	0.547	0.003	5.66283e-105
Ank2	5.68028e-109	4.8185	0.572	0.018	1.83388e-104
Unc5c	1.90031e-108	5.60998	0.564	0.016	6.13516e-104
Mageh1	2.7857e-107	5.47365	0.558	0.016	8.99362e-103
Negr1	4.25289e-107	6.27429	0.55	0.01	1.37305e-102
Ascl1	1.14392e-106	7.76858	0.538	0.003	3.69314e-102
Serpina3n	6.09956e-106	7.40277	0.544	0.01	1.96924e-101
Dbx2	7.54878e-106	10.1527	0.53	0	2.43712e-101
Htra1	1.2396e-105	5.3483	0.552	0.015	4.00205e-101
Dcc	1.33755e-105	5.724	0.552	0.015	4.31828e-101
Ralyl	7.14713e-105	7.6702	0.532	0.003	2.30745e-100
Dpyd	6.40748e-104	6.76437	0.532	0.005	2.06865e-99
Eef1a2	6.38442e-102	6.8401	0.524	0.005	2.06121e-97
Fgf12	1.49731e-101	6.94615	0.522	0.005	4.83406e-97
Ednrb	3.20207e-101	7.80192	0.518	0.003	1.03379e-96
Mmd2	6.38775e-101	7.49247	0.517	0.003	2.06229e-96
Ccser1	6.45485e-101	6.5698	0.523	0.007	2.08395e-96
Pid1	1.02219e-100	4.54294	0.533	0.011	3.30013e-96
Sh3d19	9.52351e-100	6.41707	0.519	0.007	3.07466e-95
Gpt2	1.08779e-99	5.383	0.524	0.01	3.51194e-95
Sox4	2.21441e-99	4.68255	0.533	0.016	7.14922e-95
Tmem108	1.86882e-98	8.31479	0.506	0.002	6.03347e-94
Omg	1.90443e-98	6.10724	0.518	0.01	6.14844e-94
Armh4	4.24302e-98	6.72497	0.509	0.005	1.36986e-93
Sash1	8.42279e-98	6.14289	0.512	0.007	2.7193e-93
Pcdh10	2.05841e-97	9.86402	0.499	0	6.64559e-93
Enho	1.11796e-96	5.16937	0.516	0.011	3.60935e-92
Pkia	2.45534e-96	6.26379	0.507	0.007	7.92707e-92
Khdrbs3	2.46159e-96	5.75052	0.512	0.01	7.94724e-92
Robo1	2.54944e-96	5.94669	0.512	0.01	8.23086e-92
Gm4876	6.01116e-96	5.42698	0.52	0.018	1.9407e-91
Slc6a1	6.99084e-96	6.51823	0.502	0.005	2.25699e-91
Mir99ahg	7.55445e-96	5.38903	0.514	0.011	2.43895e-91
Brinp1	6.15924e-95	7.9567	0.493	0.002	1.98851e-90
Hepacam	9.35435e-95	4.71796	0.521	0.018	3.02005e-90
Podxl2	1.58035e-94	7.61569	0.493	0.003	5.10215e-90
Dner	2.11383e-94	5.87278	0.501	0.008	6.82449e-90
Inava	2.30078e-94	9.78938	0.488	0	7.42806e-90
G0s2	3.24171e-94	5.7854	0.505	0.011	1.04659e-89
Grik2	3.68786e-94	5.8945	0.501	0.008	1.19062e-89
Sh3bp4	8.3727e-94	5.99133	0.497	0.007	2.70313e-89
Prkg1	1.2056e-93	8.20571	0.488	0.002	3.89226e-89
Atp6v0e2	2.23259e-93	7.15854	0.491	0.005	7.20792e-89
Cdo1	4.9772e-93	7.06834	0.488	0.003	1.60689e-88
Igsf21	1.15672e-92	7.64991	0.485	0.003	3.73448e-88
Magi1	1.18617e-92	5.41393	0.503	0.013	3.82955e-88
Pxdc1	1.51023e-92	5.28088	0.499	0.011	4.87577e-88
Cdh20	3.14339e-92	5.80516	0.494	0.008	1.01484e-87
Sox8	6.01113e-92	6.23162	0.491	0.008	1.94069e-87
Lrrn1	1.04109e-91	5.95008	0.493	0.01	3.36117e-87
Zfpm2	1.88435e-91	5.97361	0.488	0.007	6.08363e-87
Cp	2.46576e-91	6.05161	0.483	0.003	7.96072e-87
Jam2	3.34093e-91	7.30109	0.479	0.002	1.07862e-86
Pdzrn4	3.53372e-91	9.97592	0.475	0	1.14086e-86
Ndn	4.49833e-91	6.30953	0.487	0.008	1.45228e-86
6330403K07Rik	1.06301e-90	5.60226	0.493	0.013	3.43194e-86
Scg3	8.24165e-90	5.27598	0.488	0.01	2.66082e-85
Arxes2	9.53934e-90	7.07067	0.475	0.003	3.07978e-85
Pcdh17	6.48926e-89	8.32736	0.469	0.002	2.09506e-84
Fgf14	1.31936e-88	6.30039	0.482	0.011	4.25955e-84
Cdh13	1.59309e-88	6.71571	0.471	0.003	5.14329e-84
Syn2	1.87659e-88	7.39603	0.468	0.002	6.05856e-84
Gpr17	3.15141e-88	10.4767	0.464	0	1.01743e-83
C1ql2	4.96336e-88	7.77219	0.467	0.003	1.60242e-83
Cttnbp2	5.86479e-88	7.51988	0.466	0.002	1.89345e-83
Cdh10	6.68433e-88	6.35251	0.471	0.005	2.15804e-83
Cyp2j6	1.06841e-87	7.10739	0.467	0.003	3.44936e-83
Sorcs1	1.62306e-87	5.39423	0.478	0.01	5.24006e-83
Kcnma1	4.07297e-87	6.33499	0.47	0.007	1.31496e-82
Peg3	6.01717e-87	5.02411	0.488	0.018	1.94264e-82
Ntrk3	7.35652e-87	5.30576	0.474	0.01	2.37505e-82
C4b	1.17872e-86	4.69579	0.478	0.011	3.80549e-82
Csmd2	3.16107e-86	9.7627	0.456	0	1.02055e-81
Tcaf1	9.04003e-86	5.85603	0.467	0.007	2.91858e-81
Slc1a1	2.52921e-85	7.86204	0.455	0.002	8.16556e-81
Nfasc	4.19816e-85	5.16871	0.475	0.013	1.35538e-80
Lims2	4.59272e-85	6.51815	0.462	0.007	1.48276e-80
Gfra1	6.19386e-85	7.26045	0.457	0.005	1.99969e-80
Cald1	9.01293e-85	5.56215	0.462	0.007	2.90983e-80
Rims1	1.91747e-84	6.40038	0.461	0.008	6.19056e-80
Jam3	2.21107e-84	4.68215	0.471	0.013	7.13845e-80
Rhoj	2.52473e-84	7.59625	0.453	0.003	8.15109e-80
Tafa5	2.71205e-84	4.64438	0.474	0.015	8.75587e-80
Creb5	3.59489e-83	5.04658	0.459	0.008	1.16061e-78
Pcdh11x	5.55676e-83	6.62805	0.451	0.005	1.794e-78
Bricd5	8.94779e-83	6.35208	0.451	0.005	2.88879e-78
Ddah2	1.27145e-82	6.3008	0.453	0.008	4.10488e-78
Enah	7.42626e-80	5.11118	0.452	0.013	2.39757e-75
Rhobtb3	9.56546e-80	4.93917	0.451	0.011	3.08821e-75

## Sheet: DEG_NPC
Gene	p_val	avg_log2FC	pct.1	pct.2	p_val_adj
Gh	5.66681e-28	11.2172	0.832	0	1.82953e-23
Pllp	1.39397e-27	8.83184	0.825	0	4.50044e-23
Pcdh15	6.75668e-27	8.93202	0.813	0	2.18139e-22
Pdgfra	8.21424e-27	9.09569	0.812	0	2.65197e-22
Bcas1	1.78655e-26	8.50593	0.806	0	5.76788e-22
Prl	1.4605e-25	9.77641	0.79	0	4.71522e-21
Sox10	1.36212e-24	8.23189	0.773	0	4.39762e-20
Igkv8-21	1.49294e-24	9.0102	0.772	0	4.81997e-20
Igkv3-2	1.56115e-23	9.66429	0.753	0	5.04018e-19
Matn4	8.29794e-23	7.99071	0.739	0	2.67899e-18
Nxph1	1.01368e-22	5.96493	0.753	0.017	3.27267e-18
Sulf2	2.04185e-22	6.48103	0.739	0.017	6.59212e-18
Neu4	8.35968e-22	8.08334	0.72	0	2.69892e-17
Igkv5-43	6.93859e-21	7.47634	0.709	0.017	2.24012e-16
Dscam	7.82229e-21	8.1526	0.7	0	2.52543e-16
C1ql1	1.1741e-20	8.26726	0.697	0	3.7906e-16
Sema3d	3.76691e-19	7.61423	0.665	0	1.21615e-14
Adarb2	5.11566e-19	8.36267	0.662	0	1.65159e-14
Lrrtm4	1.2697e-18	8.27124	0.653	0	4.09922e-14
Gm19951	1.5903e-18	7.73044	0.651	0	5.13429e-14
Cspg4	2.48852e-18	7.53008	0.647	0	8.03419e-14
Igkv6-17	5.60634e-18	10.9427	0.639	0	1.81001e-13
Gjc3	9.79294e-17	7.15213	0.61	0	3.16165e-12
Snx22	1.95774e-16	7.18497	0.602	0	6.32056e-12
Tubb3	2.57728e-16	6.9793	0.607	0.017	8.32074e-12
Tafa1	2.75896e-16	7.94217	0.599	0	8.90729e-12
Cntn4	4.50835e-16	6.7405	0.602	0.017	1.45552e-11
Megf11	1.30009e-15	7.2261	0.582	0	4.19735e-11
Rbfox1	1.3001e-15	7.68112	0.582	0	4.19736e-11
Vxn	2.18439e-15	5.99862	0.586	0.017	7.05231e-11
Mobp	2.20563e-15	7.94232	0.576	0	7.12088e-11
Sntg1	2.68541e-15	7.34867	0.574	0	8.66985e-11
2025-03-01	4.52217e-15	7.26346	0.568	0	1.45998e-10
Plpp4	8.61016e-15	6.81876	0.561	0	2.77979e-10
Ifitm10	1.96437e-14	6.98281	0.552	0	6.34198e-10
Dlg2	5.44828e-14	4.84248	0.565	0.017	1.75898e-09
Ascl1	1.73766e-13	5.67289	0.538	0.017	5.61002e-09
Tmeff2	1.48442e-12	6.6349	0.499	0	4.79246e-08
Brinp1	2.4787e-12	6.66114	0.493	0	8.00248e-08
Inava	3.67799e-12	6.4436	0.488	0	1.18744e-07
Igkv10-96	4.60093e-12	7.16131	0.485	0	1.48541e-07
Igkv4-57	4.60093e-12	9.08166	0.485	0	1.48541e-07
Cp	5.14366e-12	6.52775	0.483	0	1.66063e-07
Gpr17	2.25326e-11	7.13096	0.464	0	7.27465e-07
Lims2	2.64671e-11	6.69162	0.462	0	8.54491e-07
Filip1l	3.10691e-11	6.82751	0.459	0	1.00306e-06
C1ql2	4.17802e-11	5.84527	0.467	0.017	1.34887e-06
Slc1a1	4.27322e-11	6.34054	0.455	0	1.37961e-06
Bricd5	5.86273e-11	6.55805	0.451	0	1.89278e-06
Gfra1	1.04366e-10	5.23133	0.457	0.017	3.36946e-06

## Sheet: DEG_Oligo
Gene	p_val	avg_log2FC	pct.1	pct.2	p_val_adj
Serpine2	0	8.45415	0.861	0.015	0
Rtn1	0	8.04772	0.833	0.013	0
Pdgfra	0	9.59289	0.812	0.006	0
Vcan	0	8.0664	0.795	0.015	0
Fxyd6	0	8.73715	0.774	0.008	0
Atp1a2	0	7.21361	0.781	0.019	0
Cacng4	0	8.10861	0.767	0.008	0
Olfm2	0	8.47961	0.762	0.005	0
Nxph1	0	7.4863	0.753	0.014	0
Bcan	0	7.01413	0.744	0.015	0
Gpm6a	0	8.05243	0.736	0.007	0
Neu4	0	9.57205	0.72	0.003	0
Gap43	0	7.17808	0.732	0.017	0
Rgcc	0	6.91698	0.718	0.014	0
Sgcd	0	7.4568	0.717	0.017	0
Ly6h	0	6.9995	0.707	0.01	0
C1ql1	0	9.43541	0.697	0.004	0
Sdc3	0	7.32201	0.7	0.01	0
Grm5	0	7.81833	0.693	0.013	0
Slc35f1	0	6.72033	0.685	0.018	0
Meg3	0	7.14656	0.674	0.008	0
Lrp1	0	7.48289	0.668	0.006	0
Cspg4	0	8.38951	0.647	0.004	0
Lrrtm4	0	7.11942	0.653	0.019	0
Traf4	0	7.09194	0.643	0.013	0
Spon1	0	7.2162	0.638	0.01	0
Tmem100	0	8.84267	0.624	0.003	0
Ntm	0	6.92034	0.624	0.015	0
Kcnip3	0	7.85567	0.609	0.005	0
F3	0	7.48284	0.61	0.006	0
Sox5	0	6.45671	0.611	0.019	0
Tafa1	0	7.64512	0.599	0.009	0
Cntn4	0	6.33376	0.602	0.017	0
Nsg1	0	6.40553	0.602	0.018	0
Vxn	0	7.63836	0.586	0.006	0
Megf11	0	6.824	0.582	0.013	0
Rbfox1	0	6.78348	0.582	0.015	0
Dpysl3	0	7.9953	0.57	0.005	0
Plpp4	0	9.02884	0.561	0.002	0
Sntg1	0	6.55382	0.574	0.016	0
Mdk	0	7.1974	0.565	0.008	0
Gria3	0	7.28757	0.557	0.009	0
Ifitm10	0	7.22913	0.552	0.005	0
Ppp2r2b	0	6.01688	0.563	0.017	0
Ascl1	0	8.46462	0.538	0.002	0
Ddah1	0	6.11196	0.548	0.018	0
Dbx2	0	8.53624	0.53	0.003	0
Chst11	0	6.29516	0.528	0.009	0
Eef1a2	0	6.97762	0.524	0.006	0
Ednrb	0	7.27314	0.518	0.002	0
Sox4	0	6.02707	0.533	0.019	0
Gm4876	0	6.25683	0.52	0.014	0
Pxdc1	0	7.72637	0.499	0.003	0
Nebl	0	6.50057	0.5	0.009	0
Brinp1	0	7.65813	0.493	0.004	0
Inava	0	7.70544	0.488	0.003	0
Trio	0	5.59094	0.497	0.013	0
Cdo1	0	8.07989	0.488	0.004	0
Igsf21	0	7.9988	0.485	0.003	0
Sh3bp4	0	6.16977	0.497	0.019	0
6330403K07Rik	0	5.1824	0.493	0.015	0
Podxl2	0	5.98726	0.493	0.017	0
Prkg1	0	6.11701	0.488	0.014	0
Klf12	0	6.39483	0.483	0.01	0
Arxes2	0	7.67877	0.475	0.003	0
Ntrk3	0	7.68962	0.474	0.005	0
Fgf14	0	6.52943	0.482	0.015	0
C1ql2	0	8.97887	0.467	0.001	0
Nmnat2	0	6.33395	0.478	0.013	0
Gpr17	0	8.22336	0.464	0.004	0
Nsg2	0	6.33105	0.458	0.006	0
Kcnip1	0	6.39042	0.454	0.01	0
Slc1a1	0	6.3766	0.455	0.011	0

[truncated: 6 more sheets: DEG_Pia, DEG_Plasma, DEG_Proliferating T cell, DEG_RGC, DEG_T cell, DEG_TAM]
